# Supplementary material for: Hexaaqua­nickel(II) tetra­aqua­bis­(μ-pyridine-2,6-dicarboxyl­ato)bis­(pyridine-2,6-dicarboxyl­ato)trinickelate(II) octa­hydrate
Source: Acta Crystallogr Sect E Struct Rep Online. 2010 Jul 24;66(Pt 8):m1016–7. doi: 10.1107/S1600536810028977 (PMC3007465; doi:10.1107/S1600536810028977)
Supplement: Supplementary file 1 [file e-66-m1016-sup1.cif]

##############################################################################
###                                                                        ###
###        Electronic paper (Acta Crystallographica Section E)             ###
###                                                                        ###
##############################################################################
#                                                                            #
# This CIF contains the data in a paper accepted for publication in Acta     #
# Crystallographica Section E. It conforms to the requirements of Notes      #
# for Authors for Section E, and has been peer reviewed under the auspices   #
# of the IUCr Commission on Journals.                                        #
#                                                                            #
# Full details of the Crystallographic Information File format               #
# are given in the paper "The Crystallographic Information File (CIF):       #
# a New Standard Archive File for Crystallography" by S. R. Hall, F. H.      #
# Allen and I. D. Brown [Acta Cryst. (1991), A47, 655-685].                  #
#                                                                            #
# The current version of the core CIF dictionary is obtainable from          #
# ftp://ftp.iucr.org/pub/cif_core.dic. The current version number is 2.4.    #
#                                                                            #
# Software is freely available for graphical display of the structure(s) in  #
# this CIF.  For information consult the CIF home page http://www.iucr.org/  #
# cif/home.html                                                              #
#                                                                            #
# This file may be used for bona fide research purposes within the           #
# scientific community so long as proper attribution is given to the journal # 
# article from which it was obtained.                                        #
#                                                                            #
##############################################################################
                                             
data_I
_audit_creation_method     SHELXL-97
_chemical_name_systematic
;
Hexaaquanickel(II) tetraaquabis(\m-pyridine-2,6-
dicarboxylato)bis(pyridine-2,6-dicarboxylato)trinickelate(II) octahydrate
;
_chemical_name_common     ?
_chemical_formula_moiety     'H12 Ni O6 2+, C28 H20 N4 Ni3 O20 2-, 8(H2 O)'
_chemical_formula_sum     'C28 H48 N4 Ni4 O34'
_chemical_formula_iupac     '[Ni (H2 O1)6] [Ni3 (C7 H3 N1 O4)4 (H2 O1)4], 8H2 O'
_chemical_formula_weight     1219.54
_chemical_melting_point     ?
_symmetry_cell_setting     monoclinic
_symmetry_space_group_name_H-M     'P 21/c'
_symmetry_space_group_name_Hall     '-P 2ybc'
loop_
    _symmetry_equiv_pos_as_xyz
    'x, y, z'
    '-x, y+1/2, -z+1/2'
    '-x, -y, -z'
    'x, -y-1/2, z-1/2'
_cell_length_a     20.4561(5)
_cell_length_b     12.7587(3)
_cell_length_c     8.8582(2)
_cell_angle_alpha     90.00
_cell_angle_beta     96.9420(10)
_cell_angle_gamma     90.00
_cell_volume     2294.98(9)
_cell_formula_units_Z     2
_cell_measurement_reflns_used     8450
_cell_measurement_theta_min     2.56
_cell_measurement_theta_max     33.93
_cell_measurement_temperature     100(2)
_exptl_crystal_description     prism
_exptl_crystal_colour     green
_exptl_crystal_size_max     0.35
_exptl_crystal_size_mid     0.13
_exptl_crystal_size_min     0.07
_exptl_crystal_density_diffrn     1.765
_exptl_crystal_density_meas     ?
_exptl_crystal_density_method     'not measured'
_exptl_crystal_F_000     1256
_exptl_absorpt_coefficient_mu     1.727
_exptl_absorpt_correction_type     multi-scan
_exptl_absorpt_process_details     '(SADABS; Bruker, 2005)'
_exptl_absorpt_correction_T_min     0.760
_exptl_absorpt_correction_T_max     0.888
_exptl_special_details
;
;
_diffrn_ambient_temperature     100(2)
_diffrn_radiation_type     MoK\a
_diffrn_radiation_wavelength     0.71073
_diffrn_radiation_source     'fine-focus sealed tube'
_diffrn_radiation_monochromator     graphite
_diffrn_measurement_device_type     'Bruker APEXII CCD area-detector'
_diffrn_measurement_method     'omega scans'
_diffrn_detector_area_resol_mean     ?
_diffrn_reflns_number     27378
_diffrn_reflns_av_R_equivalents     0.0624
_diffrn_reflns_av_sigmaI/netI     0.0477
_diffrn_reflns_theta_min     1.89
_diffrn_reflns_theta_max     29.00
_diffrn_reflns_theta_full     29.00
_diffrn_measured_fraction_theta_max     0.996
_diffrn_measured_fraction_theta_full     0.996
_diffrn_reflns_limit_h_min     -27
_diffrn_reflns_limit_h_max     27
_diffrn_reflns_limit_k_min     -17
_diffrn_reflns_limit_k_max     17
_diffrn_reflns_limit_l_min     -12
_diffrn_reflns_limit_l_max     12
_diffrn_standards_number     0
_diffrn_standards_interval_count     0
_diffrn_standards_interval_time     0
_diffrn_standards_decay_%     0
_refine_special_details
;
Refinement of <i>F</i>^2^ against ALL reflections. The weighted <i>R</i>-factor
<i>wR</i> and goodness of fit <i>S</i> are based on <i>F</i>^2^, conventional
<i>R</i>-factors <i>R</i> are based on <i>F</i>, with <i>F</i> set to zero for
negative <i>F</i>^2^. The threshold expression of <i>F</i>^2^ >
\s(<i>F</i>^2^) is used only for calculating <i>R</i>-factors(gt) <i>etc</i>.
and is not relevant to the choice of reflections for refinement.
<i>R</i>-factors based on <i>F</i>^2^ are statistically about twice as large
as those based on <i>F</i>, and <i>R</i>- factors based on ALL data will be
even larger.
;
_reflns_number_total     6068
_reflns_number_gt     4899
_reflns_threshold_expression     I>2\s(I)
_refine_ls_structure_factor_coef     Fsqd
_refine_ls_matrix_type     full
_refine_ls_R_factor_all     0.0367
_refine_ls_R_factor_gt     0.0274
_refine_ls_wR_factor_gt     0.0617
_refine_ls_wR_factor_ref     0.0637
_refine_ls_goodness_of_fit_ref     0.995
_refine_ls_restrained_S_all     0.995
_refine_ls_number_reflns     6068
_refine_ls_number_parameters     319
_refine_ls_number_restraints     0
_refine_ls_hydrogen_treatment     constr
_refine_ls_weighting_scheme     calc
_refine_ls_weighting_details
                 'calc w=1/[\s^2^(Fo^2^)+(0.0250P)^2^] where P=(Fo^2^+2Fc^2^)/3'
_atom_sites_solution_hydrogens     mixed
_atom_sites_solution_primary     direct
_atom_sites_solution_secondary     difmap
_refine_ls_shift/su_max     0.001
_refine_ls_shift/su_mean     0.000
_refine_diff_density_max     0.826
_refine_diff_density_min     -0.616
_refine_ls_extinction_method     none
_refine_ls_extinction_coef     ?
loop_
    _atom_type_symbol
    _atom_type_description
    _atom_type_scat_dispersion_real
    _atom_type_scat_dispersion_imag
    _atom_type_scat_source
    'C' 'C' 0.0033 0.0016
                         'International Tables Vol C Tables 4.2.6.8 and 6.1.1.4'
    'H' 'H' 0.0000 0.0000
                         'International Tables Vol C Tables 4.2.6.8 and 6.1.1.4'
    'N' 'N' 0.0061 0.0033
                         'International Tables Vol C Tables 4.2.6.8 and 6.1.1.4'
    'O' 'O' 0.0106 0.0060
                         'International Tables Vol C Tables 4.2.6.8 and 6.1.1.4'
    'Ni' 'Ni' 0.3393 1.1124
                         'International Tables Vol C Tables 4.2.6.8 and 6.1.1.4'
_computing_data_collection     'APEX2 (Bruker, 2005)'
_computing_cell_refinement     'SAINT (Bruker, 2005)'
_computing_data_reduction     'SAINT (Bruker, 2005)'
_computing_structure_solution     'SHELXTL (Sheldrick, 2008)'
_computing_structure_refinement     'SHELXTL (Sheldrick, 2008)'
_computing_molecular_graphics     'SHELXTL (Sheldrick, 2008)'
_computing_publication_material     'SHELXTL (Sheldrick, 2008)'
loop_
    _atom_site_type_symbol
    _atom_site_label
    _atom_site_fract_x
    _atom_site_fract_y
    _atom_site_fract_z
    _atom_site_U_iso_or_equiv
    _atom_site_adp_type
    _atom_site_calc_flag
    _atom_site_refinement_flags
    _atom_site_occupancy
    _atom_site_disorder_assembly
    _atom_site_disorder_group
    Ni Ni1 0.231007(11) 0.520201(16) 0.27476(3) 0.00945(6) Uani d . 1 . .
    Ni Ni2 0.0000 0.5000 0.5000 0.00895(7) Uani d S 1 . .
    Ni Ni3 0.5000 0.5000 0.0000 0.01050(7) Uani d S 1 . .
    O O1 0.30490(6) 0.51969(9) 0.46564(14) 0.0142(3) Uani d . 1 . .
    O O2 0.38195(6) 0.62577(10) 0.58535(14) 0.0168(3) Uani d . 1 . .
    O O3 0.16507(6) 0.58836(9) 0.09653(14) 0.0136(3) Uani d . 1 . .
    O O4 0.12370(6) 0.74544(9) 0.02196(14) 0.0152(3) Uani d . 1 . .
    O O5 0.14709(6) 0.51140(9) 0.39541(14) 0.0131(3) Uani d . 1 . .
    O O6 0.06993(6) 0.39623(9) 0.44857(14) 0.0124(3) Uani d . 1 . .
    O O7 0.30351(6) 0.46255(9) 0.14135(14) 0.0130(3) Uani d . 1 . .
    O O8 0.33719(6) 0.31334(9) 0.04162(14) 0.0159(3) Uani d . 1 . .
    N N1 0.25177(7) 0.66974(11) 0.29750(16) 0.0100(3) Uani d . 1 . .
    N N2 0.20957(7) 0.37003(10) 0.26000(16) 0.0095(3) Uani d . 1 . .
    C C1 0.29991(8) 0.69995(13) 0.40384(19) 0.0111(3) Uani d . 1 . .
    C C2 0.31588(9) 0.80472(14) 0.4262(2) 0.0145(4) Uani d . 1 . .
    H H2A 0.3507 0.8258 0.5008 0.017 Uiso calc R 1 . .
    C C3 0.27913(9) 0.87836(13) 0.3356(2) 0.0147(4) Uani d . 1 . .
    H H3A 0.2887 0.9509 0.3485 0.018 Uiso calc R 1 . .
    C C4 0.22850(9) 0.84595(13) 0.2262(2) 0.0130(4) Uani d . 1 . .
    H H4A 0.2030 0.8954 0.1643 0.016 Uiso calc R 1 . .
    C C5 0.21645(8) 0.73898(13) 0.21023(19) 0.0101(3) Uani d . 1 . .
    C C6 0.33232(8) 0.60828(14) 0.4934(2) 0.0124(3) Uani d . 1 . .
    C C7 0.16388(8) 0.68773(13) 0.09888(19) 0.0111(3) Uani d . 1 . .
    C C8 0.15876(8) 0.33432(13) 0.32572(19) 0.0102(3) Uani d . 1 . .
    C C9 0.14264(9) 0.22888(13) 0.3229(2) 0.0132(4) Uani d . 1 . .
    H H9A 0.1062 0.2038 0.3694 0.016 Uiso calc R 1 . .
    C C10 0.18182(9) 0.16074(13) 0.2493(2) 0.0141(4) Uani d . 1 . .
    H H10A 0.1725 0.0878 0.2467 0.017 Uiso calc R 1 . .
    C C11 0.23432(8) 0.19915(13) 0.1799(2) 0.0130(4) Uani d . 1 . .
    H H11A 0.2609 0.1533 0.1288 0.016 Uiso calc R 1 . .
    C C12 0.24700(8) 0.30604(13) 0.18706(19) 0.0102(3) Uani d . 1 . .
    C C13 0.12210(8) 0.42038(13) 0.39702(19) 0.0108(3) Uani d . 1 . .
    C C14 0.30067(8) 0.36433(13) 0.11794(19) 0.0112(3) Uani d . 1 . .
    O O1W 0.01802(6) 0.59383(9) 0.31474(14) 0.0138(3) Uani d . 1 . .
    H H1 0.0598 0.5956 0.3192 0.021 Uiso d R 1 . .
    H H2 0.0099 0.6586 0.3247 0.021 Uiso d R 1 . .
    O O2W 0.06619(6) 0.58178(9) 0.64628(14) 0.0132(3) Uani d . 1 . .
    H H3 0.0894 0.6282 0.6090 0.020 Uiso d R 1 . .
    H H4 0.0493 0.6161 0.7140 0.020 Uiso d R 1 . .
    O O3W 0.43024(6) 0.56054(9) 0.13011(14) 0.0146(3) Uani d . 1 . .
    H H5 0.3947 0.5269 0.1346 0.022 Uiso d R 1 . .
    H H6 0.4439 0.5949 0.2099 0.022 Uiso d R 1 . .
    O O4W 0.47679(6) 0.61160(9) -0.16482(14) 0.0161(3) Uani d . 1 . .
    H H7 0.4418 0.6029 -0.2257 0.024 Uiso d R 1 . .
    H H8 0.4738 0.6773 -0.1511 0.024 Uiso d R 1 . .
    O O5W 0.43241(6) 0.39907(10) -0.10299(14) 0.0191(3) Uani d . 1 . .
    H H9 0.4006 0.3750 -0.0599 0.029 Uiso d R 1 . .
    H H10 0.4215 0.3998 -0.1987 0.029 Uiso d R 1 . .
    O O6W 0.00996(6) 0.69298(10) -0.14073(14) 0.0161(3) Uani d . 1 . .
    H H11 0.0463 0.6959 -0.0832 0.024 Uiso d R 1 . .
    H H12 -0.0169 0.6531 -0.1024 0.024 Uiso d R 1 . .
    O O7W 0.39596(6) 0.12448(9) 0.09304(14) 0.0155(3) Uani d . 1 . .
    H H13 0.3764 0.1819 0.0690 0.023 Uiso d R 1 . .
    H H14 0.3737 0.0707 0.0622 0.023 Uiso d R 1 . .
    O O8W 0.06730(6) 0.44404(10) -0.00502(15) 0.0195(3) Uani d . 1 . .
    H H15 0.0422 0.4701 -0.0791 0.029 Uiso d R 1 . .
    H H16 0.0967 0.4913 0.0103 0.029 Uiso d R 1 . .
    O O9W 0.47481(6) 0.82603(10) -0.10844(14) 0.0179(3) Uani d . 1 . .
    H H17 0.5157 0.8380 -0.0864 0.027 Uiso d R 1 . .
    H H18 0.4564 0.8473 -0.0330 0.027 Uiso d R 1 . .
loop_
    _atom_site_aniso_label
    _atom_site_aniso_U_11
    _atom_site_aniso_U_22
    _atom_site_aniso_U_33
    _atom_site_aniso_U_12
    _atom_site_aniso_U_13
    _atom_site_aniso_U_23
    Ni1 0.01011(11) 0.00744(10) 0.01080(11) -0.00024(8) 0.00129(8) -0.00014(8)
    Ni2 0.00992(15) 0.00820(15) 0.00908(15) -0.00061(11) 0.00256(12)
                                                                    -0.00069(11)
    Ni3 0.01054(15) 0.01220(16) 0.00858(15) -0.00051(12) 0.00045(12) 0.00130(12)
    O1 0.0152(6) 0.0122(6) 0.0146(6) 0.0005(5) -0.0003(5) 0.0015(5)
    O2 0.0147(6) 0.0218(7) 0.0128(6) -0.0014(5) -0.0025(5) 0.0018(5)
    O3 0.0146(6) 0.0090(6) 0.0166(7) 0.0002(5) -0.0012(5) -0.0017(5)
    O4 0.0155(6) 0.0123(6) 0.0164(7) 0.0028(5) -0.0035(5) 0.0008(5)
    O5 0.0130(6) 0.0095(6) 0.0175(6) -0.0009(5) 0.0051(5) -0.0022(5)
    O6 0.0121(6) 0.0111(6) 0.0145(6) -0.0003(5) 0.0035(5) -0.0005(5)
    O7 0.0152(6) 0.0094(6) 0.0148(6) -0.0010(5) 0.0038(5) 0.0011(5)
    O8 0.0177(6) 0.0133(6) 0.0185(7) 0.0018(5) 0.0098(6) -0.0004(5)
    N1 0.0103(7) 0.0098(7) 0.0103(7) -0.0004(5) 0.0022(6) -0.0008(5)
    N2 0.0103(7) 0.0087(7) 0.0092(7) -0.0001(5) -0.0004(6) 0.0000(5)
    C1 0.0112(8) 0.0130(8) 0.0096(8) -0.0011(6) 0.0023(7) -0.0004(6)
    C2 0.0151(9) 0.0157(9) 0.0125(9) -0.0038(7) 0.0013(7) -0.0024(7)
    C3 0.0184(9) 0.0084(8) 0.0177(9) -0.0027(7) 0.0041(8) -0.0029(7)
    C4 0.0153(9) 0.0113(8) 0.0132(9) 0.0013(7) 0.0047(7) 0.0013(7)
    C5 0.0096(8) 0.0107(8) 0.0104(8) 0.0003(6) 0.0031(7) 0.0003(6)
    C6 0.0116(8) 0.0162(9) 0.0101(8) 0.0005(7) 0.0045(7) 0.0012(7)
    C7 0.0117(8) 0.0120(8) 0.0102(8) -0.0004(7) 0.0042(7) -0.0008(6)
    C8 0.0096(8) 0.0114(8) 0.0096(8) 0.0005(6) 0.0014(7) 0.0001(6)
    C9 0.0139(9) 0.0116(8) 0.0145(9) -0.0014(7) 0.0037(7) 0.0000(7)
    C10 0.0182(9) 0.0081(8) 0.0162(9) -0.0006(7) 0.0026(7) -0.0013(7)
    C11 0.0143(9) 0.0109(8) 0.0141(9) 0.0026(7) 0.0021(7) -0.0013(7)
    C12 0.0098(8) 0.0122(8) 0.0084(8) -0.0004(6) 0.0005(6) 0.0004(6)
    C13 0.0115(8) 0.0116(8) 0.0087(8) 0.0011(6) -0.0007(7) -0.0007(6)
    C14 0.0113(8) 0.0134(8) 0.0087(8) 0.0005(7) 0.0008(7) 0.0020(6)
    O1W 0.0148(6) 0.0107(6) 0.0165(6) -0.0003(5) 0.0043(5) 0.0015(5)
    O2W 0.0148(6) 0.0121(6) 0.0136(6) -0.0033(5) 0.0050(5) -0.0021(5)
    O3W 0.0131(6) 0.0161(6) 0.0144(6) -0.0019(5) 0.0011(5) -0.0013(5)
    O4W 0.0197(7) 0.0149(6) 0.0124(6) 0.0005(5) -0.0029(5) 0.0033(5)
    O5W 0.0198(7) 0.0267(7) 0.0110(6) -0.0101(6) 0.0033(5) -0.0017(5)
    O6W 0.0154(6) 0.0170(6) 0.0155(7) -0.0023(5) 0.0002(5) -0.0024(5)
    O7W 0.0160(6) 0.0114(6) 0.0183(7) -0.0004(5) -0.0008(5) -0.0009(5)
    O8W 0.0191(7) 0.0159(6) 0.0228(7) -0.0042(5) -0.0005(6) -0.0017(5)
    O9W 0.0145(6) 0.0222(7) 0.0173(7) 0.0009(5) 0.0028(5) 0.0011(5)
_geom_special_details
;
All e.s.d.'s (except the e.s.d. in the dihedral angle between two l.s. planes)
are estimated using the full covariance matrix. The cell e.s.d.'s are taken
into account individually in the estimation of e.s.d.'s in distances, angles
and torsion angles; correlations between e.s.d.'s in cell parameters are only
used when they are defined by crystal symmetry. An approximate (isotropic)
treatment of cell e.s.d.'s is used for estimating e.s.d.'s involving l.s.
planes.
;
loop_
    _geom_bond_atom_site_label_1
    _geom_bond_atom_site_label_2
    _geom_bond_site_symmetry_2
    _geom_bond_distance
    _geom_bond_publ_flag
    Ni1 N1 . 1.9598(14) ?
    Ni1 N2 . 1.9663(14) ?
    Ni1 O1 . 2.1275(12) ?
    Ni1 O5 . 2.1319(12) ?
    Ni1 O3 . 2.1338(12) ?
    Ni1 O7 . 2.1357(13) ?
    Ni2 O6 . 2.0407(12) ?
    Ni2 O2W . 2.0438(12) ?
    Ni2 O1W . 2.0996(12) ?
    Ni3 O5W . 2.0242(12) ?
    Ni3 O4W . 2.0535(12) ?
    Ni3 O3W . 2.0879(12) ?
    O1 C6 . 1.273(2) ?
    O2 C6 . 1.243(2) ?
    O3 C7 . 1.268(2) ?
    O4 C7 . 1.244(2) ?
    O5 C13 . 1.270(2) ?
    O6 C13 . 1.249(2) ?
    O7 C14 . 1.270(2) ?
    O8 C14 . 1.249(2) ?
    N1 C5 . 1.329(2) ?
    N1 C1 . 1.335(2) ?
    N2 C8 . 1.332(2) ?
    N2 C12 . 1.338(2) ?
    C1 C2 . 1.385(2) ?
    C1 C6 . 1.520(2) ?
    C2 C3 . 1.395(2) ?
    C2 H2A . 0.9500 ?
    C3 C4 . 1.393(2) ?
    C3 H3A . 0.9500 ?
    C4 C5 . 1.391(2) ?
    C4 H4A . 0.9500 ?
    C5 C7 . 1.517(2) ?
    C8 C9 . 1.385(2) ?
    C8 C13 . 1.510(2) ?
    C9 C10 . 1.396(2) ?
    C9 H9A . 0.9500 ?
    C10 C11 . 1.390(2) ?
    C10 H10A . 0.9500 ?
    C11 C12 . 1.388(2) ?
    C11 H11A . 0.9500 ?
    C12 C14 . 1.515(2) ?
    O1W H1 . 0.8500 ?
    O1W H2 . 0.8499 ?
    O2W H3 . 0.8500 ?
    O2W H4 . 0.8499 ?
    O3W H5 . 0.8498 ?
    O3W H6 . 0.8500 ?
    O4W H7 . 0.8500 ?
    O4W H8 . 0.8500 ?
    O5W H9 . 0.8499 ?
    O5W H10 . 0.8500 ?
    O6W H11 . 0.8500 ?
    O6W H12 . 0.8500 ?
    O7W H13 . 0.8499 ?
    O7W H14 . 0.8501 ?
    O8W H15 . 0.8500 ?
    O8W H16 . 0.8499 ?
    O9W H17 . 0.8501 ?
    O9W H18 . 0.8500 ?
loop_
    _geom_angle_atom_site_label_1
    _geom_angle_atom_site_label_2
    _geom_angle_atom_site_label_3
    _geom_angle_site_symmetry_1
    _geom_angle_site_symmetry_3
    _geom_angle
    _geom_angle_publ_flag
    N1 Ni1 N2 . . 177.85(6) ?
    N1 Ni1 O1 . . 78.28(5) ?
    N2 Ni1 O1 . . 100.44(5) ?
    N1 Ni1 O5 . . 100.22(5) ?
    N2 Ni1 O5 . . 78.19(5) ?
    O1 Ni1 O5 . . 98.00(5) ?
    N1 Ni1 O3 . . 77.82(5) ?
    N2 Ni1 O3 . . 103.41(5) ?
    O1 Ni1 O3 . . 156.09(5) ?
    O5 Ni1 O3 . . 85.25(5) ?
    N1 Ni1 O7 . . 103.64(5) ?
    N2 Ni1 O7 . . 77.99(5) ?
    O1 Ni1 O7 . . 87.97(5) ?
    O5 Ni1 O7 . . 156.12(5) ?
    O3 Ni1 O7 . . 98.63(5) ?
    O6 Ni2 O6 . 3_566 180.0 ?
    O6 Ni2 O2W . . 92.53(5) ?
    O6 Ni2 O2W 3_566 . 87.47(5) ?
    O6 Ni2 O2W . 3_566 87.47(5) ?
    O6 Ni2 O2W 3_566 3_566 92.53(5) ?
    O2W Ni2 O2W . 3_566 180.00(5) ?
    O6 Ni2 O1W . 3_566 89.92(5) ?
    O6 Ni2 O1W 3_566 3_566 90.08(5) ?
    O2W Ni2 O1W . 3_566 87.76(5) ?
    O2W Ni2 O1W 3_566 3_566 92.24(5) ?
    O6 Ni2 O1W . . 90.08(5) ?
    O6 Ni2 O1W 3_566 . 89.92(5) ?
    O2W Ni2 O1W . . 92.24(5) ?
    O2W Ni2 O1W 3_566 . 87.76(5) ?
    O1W Ni2 O1W 3_566 . 180.0 ?
    O5W Ni3 O5W . 3_665 180.00(6) ?
    O5W Ni3 O4W . 3_665 88.05(5) ?
    O5W Ni3 O4W 3_665 3_665 91.95(5) ?
    O5W Ni3 O4W . . 91.95(5) ?
    O5W Ni3 O4W 3_665 . 88.05(5) ?
    O4W Ni3 O4W 3_665 . 180.00(5) ?
    O5W Ni3 O3W . . 90.51(5) ?
    O5W Ni3 O3W 3_665 . 89.49(5) ?
    O4W Ni3 O3W 3_665 . 88.78(5) ?
    O4W Ni3 O3W . . 91.22(5) ?
    O5W Ni3 O3W . 3_665 89.49(5) ?
    O5W Ni3 O3W 3_665 3_665 90.51(5) ?
    O4W Ni3 O3W 3_665 3_665 91.22(5) ?
    O4W Ni3 O3W . 3_665 88.78(5) ?
    O3W Ni3 O3W . 3_665 180.0 ?
    C6 O1 Ni1 . . 113.90(11) ?
    C7 O3 Ni1 . . 114.02(10) ?
    C13 O5 Ni1 . . 113.80(11) ?
    C13 O6 Ni2 . . 125.07(11) ?
    C14 O7 Ni1 . . 114.14(11) ?
    C5 N1 C1 . . 121.44(15) ?
    C5 N1 Ni1 . . 119.45(11) ?
    C1 N1 Ni1 . . 119.08(11) ?
    C8 N2 C12 . . 121.66(14) ?
    C8 N2 Ni1 . . 118.94(11) ?
    C12 N2 Ni1 . . 119.38(11) ?
    N1 C1 C2 . . 121.41(16) ?
    N1 C1 C6 . . 112.60(14) ?
    C2 C1 C6 . . 125.99(16) ?
    C1 C2 C3 . . 117.79(16) ?
    C1 C2 H2A . . 121.1 ?
    C3 C2 H2A . . 121.1 ?
    C4 C3 C2 . . 120.27(16) ?
    C4 C3 H3A . . 119.9 ?
    C2 C3 H3A . . 119.9 ?
    C5 C4 C3 . . 118.01(16) ?
    C5 C4 H4A . . 121.0 ?
    C3 C4 H4A . . 121.0 ?
    N1 C5 C4 . . 121.07(15) ?
    N1 C5 C7 . . 112.62(14) ?
    C4 C5 C7 . . 126.30(15) ?
    O2 C6 O1 . . 126.32(16) ?
    O2 C6 C1 . . 118.31(15) ?
    O1 C6 C1 . . 115.37(15) ?
    O4 C7 O3 . . 126.56(16) ?
    O4 C7 C5 . . 118.08(15) ?
    O3 C7 C5 . . 115.35(14) ?
    N2 C8 C9 . . 121.43(16) ?
    N2 C8 C13 . . 112.79(14) ?
    C9 C8 C13 . . 125.77(16) ?
    C8 C9 C10 . . 117.68(16) ?
    C8 C9 H9A . . 121.2 ?
    C10 C9 H9A . . 121.2 ?
    C11 C10 C9 . . 120.33(16) ?
    C11 C10 H10A . . 119.8 ?
    C9 C10 H10A . . 119.8 ?
    C12 C11 C10 . . 118.45(16) ?
    C12 C11 H11A . . 120.8 ?
    C10 C11 H11A . . 120.8 ?
    N2 C12 C11 . . 120.45(16) ?
    N2 C12 C14 . . 112.37(14) ?
    C11 C12 C14 . . 127.18(15) ?
    O6 C13 O5 . . 126.35(16) ?
    O6 C13 C8 . . 117.58(15) ?
    O5 C13 C8 . . 116.05(15) ?
    O8 C14 O7 . . 125.70(16) ?
    O8 C14 C12 . . 118.23(15) ?
    O7 C14 C12 . . 116.06(15) ?
    Ni2 O1W H1 . . 104.4 ?
    Ni2 O1W H2 . . 114.8 ?
    H1 O1W H2 . . 100.1 ?
    Ni2 O2W H3 . . 117.9 ?
    Ni2 O2W H4 . . 114.6 ?
    H3 O2W H4 . . 102.0 ?
    Ni3 O3W H5 . . 119.0 ?
    Ni3 O3W H6 . . 118.1 ?
    H5 O3W H6 . . 114.8 ?
    Ni3 O4W H7 . . 117.7 ?
    Ni3 O4W H8 . . 126.6 ?
    H7 O4W H8 . . 98.6 ?
    Ni3 O5W H9 . . 123.0 ?
    Ni3 O5W H10 . . 121.7 ?
    H9 O5W H10 . . 109.2 ?
    H11 O6W H12 . . 110.4 ?
    H13 O7W H14 . . 113.4 ?
    H15 O8W H16 . . 101.3 ?
    H17 O9W H18 . . 106.2 ?
loop_
    _geom_torsion_atom_site_label_1
    _geom_torsion_atom_site_label_2
    _geom_torsion_atom_site_label_3
    _geom_torsion_atom_site_label_4
    _geom_torsion_site_symmetry_1
    _geom_torsion_site_symmetry_2
    _geom_torsion_site_symmetry_3
    _geom_torsion_site_symmetry_4
    _geom_torsion
    _geom_torsion_publ_flag
    N1 Ni1 O1 C6 . . . . -7.59(12) ?
    N2 Ni1 O1 C6 . . . . 174.17(12) ?
    O5 Ni1 O1 C6 . . . . -106.44(12) ?
    O3 Ni1 O1 C6 . . . . -10.1(2) ?
    O7 Ni1 O1 C6 . . . . 96.78(12) ?
    N1 Ni1 O3 C7 . . . . -7.77(12) ?
    N2 Ni1 O3 C7 . . . . 170.42(12) ?
    O1 Ni1 O3 C7 . . . . -5.3(2) ?
    O5 Ni1 O3 C7 . . . . 93.77(12) ?
    O7 Ni1 O3 C7 . . . . -109.96(12) ?
    N1 Ni1 O5 C13 . . . . 179.05(11) ?
    N2 Ni1 O5 C13 . . . . -2.43(11) ?
    O1 Ni1 O5 C13 . . . . -101.49(11) ?
    O3 Ni1 O5 C13 . . . . 102.36(11) ?
    O7 Ni1 O5 C13 . . . . 1.74(19) ?
    O2W Ni2 O6 C13 . . . . -56.66(13) ?
    O2W Ni2 O6 C13 3_566 . . . 123.34(13) ?
    O1W Ni2 O6 C13 3_566 . . . -144.42(13) ?
    O1W Ni2 O6 C13 . . . . 35.58(13) ?
    N1 Ni1 O7 C14 . . . . 177.23(11) ?
    N2 Ni1 O7 C14 . . . . -1.32(11) ?
    O1 Ni1 O7 C14 . . . . 99.80(12) ?
    O5 Ni1 O7 C14 . . . . -5.49(19) ?
    O3 Ni1 O7 C14 . . . . -103.30(11) ?
    O1 Ni1 N1 C5 . . . . -174.37(14) ?
    O5 Ni1 N1 C5 . . . . -78.23(13) ?
    O3 Ni1 N1 C5 . . . . 4.59(12) ?
    O7 Ni1 N1 C5 . . . . 100.65(13) ?
    O1 Ni1 N1 C1 . . . . 3.57(12) ?
    O5 Ni1 N1 C1 . . . . 99.72(13) ?
    O3 Ni1 N1 C1 . . . . -177.47(13) ?
    O7 Ni1 N1 C1 . . . . -81.40(13) ?
    O1 Ni1 N2 C8 . . . . 95.39(12) ?
    O5 Ni1 N2 C8 . . . . -0.69(12) ?
    O3 Ni1 N2 C8 . . . . -82.83(12) ?
    O7 Ni1 N2 C8 . . . . -178.97(13) ?
    O1 Ni1 N2 C12 . . . . -83.29(13) ?
    O5 Ni1 N2 C12 . . . . -179.38(13) ?
    O3 Ni1 N2 C12 . . . . 98.49(13) ?
    O7 Ni1 N2 C12 . . . . 2.34(12) ?
    C5 N1 C1 C2 . . . . -1.1(3) ?
    Ni1 N1 C1 C2 . . . . -179.00(13) ?
    C5 N1 C1 C6 . . . . 178.18(15) ?
    Ni1 N1 C1 C6 . . . . 0.27(19) ?
    N1 C1 C2 C3 . . . . 1.2(3) ?
    C6 C1 C2 C3 . . . . -178.01(17) ?
    C1 C2 C3 C4 . . . . -0.4(3) ?
    C2 C3 C4 C5 . . . . -0.4(3) ?
    C1 N1 C5 C4 . . . . 0.2(3) ?
    Ni1 N1 C5 C4 . . . . 178.12(13) ?
    C1 N1 C5 C7 . . . . -179.19(14) ?
    Ni1 N1 C5 C7 . . . . -1.30(19) ?
    C3 C4 C5 N1 . . . . 0.5(3) ?
    C3 C4 C5 C7 . . . . 179.86(16) ?
    Ni1 O1 C6 O2 . . . . -170.33(14) ?
    Ni1 O1 C6 C1 . . . . 9.82(19) ?
    N1 C1 C6 O2 . . . . 173.09(15) ?
    C2 C1 C6 O2 . . . . -7.7(3) ?
    N1 C1 C6 O1 . . . . -7.0(2) ?
    C2 C1 C6 O1 . . . . 172.18(17) ?
    Ni1 O3 C7 O4 . . . . -169.34(14) ?
    Ni1 O3 C7 C5 . . . . 9.26(18) ?
    N1 C5 C7 O4 . . . . 173.03(15) ?
    C4 C5 C7 O4 . . . . -6.4(3) ?
    N1 C5 C7 O3 . . . . -5.7(2) ?
    C4 C5 C7 O3 . . . . 174.92(17) ?
    C12 N2 C8 C9 . . . . 0.6(2) ?
    Ni1 N2 C8 C9 . . . . -178.02(13) ?
    C12 N2 C8 C13 . . . . -178.15(14) ?
    Ni1 N2 C8 C13 . . . . 3.20(18) ?
    N2 C8 C9 C10 . . . . 0.4(3) ?
    C13 C8 C9 C10 . . . . 178.99(16) ?
    C8 C9 C10 C11 . . . . -1.0(3) ?
    C9 C10 C11 C12 . . . . 0.6(3) ?
    C8 N2 C12 C11 . . . . -1.0(2) ?
    Ni1 N2 C12 C11 . . . . 177.63(12) ?
    C8 N2 C12 C14 . . . . 178.50(14) ?
    Ni1 N2 C12 C14 . . . . -2.85(18) ?
    C10 C11 C12 N2 . . . . 0.4(3) ?
    C10 C11 C12 C14 . . . . -179.07(16) ?
    Ni2 O6 C13 O5 . . . . 14.8(2) ?
    Ni2 O6 C13 C8 . . . . -163.58(11) ?
    Ni1 O5 C13 O6 . . . . -173.65(13) ?
    Ni1 O5 C13 C8 . . . . 4.74(18) ?
    N2 C8 C13 O6 . . . . 173.22(14) ?
    C9 C8 C13 O6 . . . . -5.5(3) ?
    N2 C8 C13 O5 . . . . -5.3(2) ?
    C9 C8 C13 O5 . . . . 175.96(16) ?
    Ni1 O7 C14 O8 . . . . 178.91(14) ?
    Ni1 O7 C14 C12 . . . . 0.24(18) ?
    N2 C12 C14 O8 . . . . -177.18(15) ?
    C11 C12 C14 O8 . . . . 2.3(3) ?
    N2 C12 C14 O7 . . . . 1.6(2) ?
    C11 C12 C14 O7 . . . . -178.94(16) ?
loop_
    _geom_hbond_atom_site_label_D
    _geom_hbond_atom_site_label_H
    _geom_hbond_atom_site_label_A
    _geom_hbond_site_symmetry_A
    _geom_hbond_distance_DH
    _geom_hbond_distance_HA
    _geom_hbond_distance_DA
    _geom_hbond_angle_DHA
    _geom_hbond_publ_flag
    O1W H1 O5 1_555 0.85 2.124 2.852(2) 143 y
    O1W H2 O6W 4_576 0.85 1.918 2.756(2) 169 y
    O2W H3 O4 4_576 0.85 1.954 2.787(2) 166 y
    O2W H4 O6W 1_556 0.85 1.874 2.724(2) 178 y
    O3W H5 O7 1_555 0.85 2.045 2.891(2) 173 y
    O3W H6 O9W 4_576 0.85 1.939 2.789(2) 180 y
    O4W H7 O2 1_554 0.85 1.972 2.767(2) 155 y
    O4W H8 O9W 1_555 0.85 1.935 2.782(2) 175 y
    O5W H9 O8 1_555 0.85 1.842 2.690(2) 175 y
    O5W H10 O7W 4_565 0.85 1.881 2.722(2) 170 y
    O6W H11 O4 1_555 0.85 1.849 2.670(2) 162 y
    O6W H12 O8W 3_565 0.85 1.934 2.777(2) 172 y
    O7W H13 O8 1_555 0.85 1.862 2.707(2) 173 y
    O7W H14 O1 4_565 0.85 1.937 2.760(2) 163 y
    O8W H15 O1W 3_565 0.85 2.433 3.106(2) 137 y
    O8W H16 O3 1_555 0.85 1.954 2.787(2) 166 y
    O9W H17 O7W 3_665 0.85 1.877 2.705(2) 164 y
    O9W H18 O2 4_575 0.85 1.980 2.779(2) 156 y
    C2 H2A O3W 4_576 0.95 2.370 3.266(2) 157 y
    C9 H9A O8W 4_566 0.95 2.380 3.183(2) 143 y
data_global
_journal_date_recd_electronic     2010-05-30
_journal_date_accepted     2010-07-20
_journal_name_full     'Acta Crystallographica, Section E'
_journal_year     2010
_journal_volume     66
_journal_issue      8
_journal_page_first     m1016
_journal_page_last     m1017
_journal_paper_category     QM
_journal_coeditor_code     GK2279
_publ_contact_author_name     'Javad Safaii-ghomi'
_publ_contact_author_address
;
Department of Chemistry, Islamic Azad University, Qom Branch, Qoml, Iran
;
_publ_contact_author_email     'javad1338@hotmail.com'
_publ_contact_author_fax     ?
_publ_contact_author_phone     ?
_publ_section_title
;\
Hexaaquanickel(II)
tetraaquabis(\m-pyridine-2,6-dicarboxylato)bis(pyridine-2,6-dicarboxylato)\
trinickelate(II) octahydrate
;
loop_
    _publ_author_name
    _publ_author_footnote
    _publ_author_address
    'Safaei-Ghomi, Javad' .'Motieiyan,
;
Department of Chemistry, Islamic Azad University, Qom Branch, Qom, Iran
;
    Elham' .
;
Department of Chemistry, Faculty of Science, Payame Noor University (PNU), Qom,
Iran
;
    'Manteghi, Faranak' .
;
Department of Chemistry, Iran University of Science and Technology, Tehran, Iran
;
    'Ghadermazi, Mohammad' .
;
Department of Chemistry, Faculty of Science, University of Kurdistan, Sanandaj,
Iran
;
    'Aghabozorg, Hossein' .
;
Department of Chemistry, Islamic Azad University, North Tehran Branch, Tehran,
Iran
;
