# Supplementary material for: Hexaaqua­nickel(II) tetra­aqua­bis­(μ-pyridine-2,6-dicarboxyl­ato)bis­(pyridine-2,6-dicarboxyl­ato)trinickelate(II) octa­hydrate
Source: Acta Crystallogr Sect E Struct Rep Online. 2010 Jul 24;66(Pt 8):m1016–7. doi: 10.1107/S1600536810028977 (PMC3007465; doi:10.1107/S1600536810028977)
Supplement: Supplementary file 2 [file e-66-m1016-Isup2.hkl]

# 
# h,k,l, Fc-squared, Fo-squared, sigma(Fo-squared) and status flag 
# 
data_I
_shelx_title ' a in P2(1)/c' 
_shelx_refln_list_code          4 
_shelx_F_calc_maximum      327.86 
_exptl_crystal_F_000      1256.00 
_reflns_d_resolution_high  0.7330 
 
loop_ 
 _symmetry_equiv_pos_as_xyz 
 'x, y, z' 
 '-x, y+1/2, -z+1/2' 
 '-x, -y, -z' 
 'x, -y-1/2, z-1/2' 
 
_cell_length_a    20.4561 
_cell_length_b    12.7587 
_cell_length_c     8.8582 
_cell_angle_alpha  90.000 
_cell_angle_beta   96.942 
_cell_angle_gamma  90.000 
 
_shelx_F_squared_multiplier     1.000 
 
loop_ 
 _refln_index_h 
 _refln_index_k 
 _refln_index_l 
 _refln_F_squared_calc 
 _refln_F_squared_meas 
 _refln_F_squared_sigma 
 _refln_observed_status 
   2   0   0     6868.79     6385.49    153.86 o 
   4   0   0    43099.04    36339.36   1070.17 o 
   5   0   0      661.95      546.23     24.70 o 
   6   0   0     4709.95     4446.48    142.67 o 
   7   0   0       42.57       86.75     15.19 o 
  10   0   0     2225.25     2092.35     63.40 o 
  11   0   0    19377.39    18733.34    497.40 o 
  12   0   0    11159.05    10483.09    152.88 o 
  13   0   0    32350.27    30483.85    355.99 o 
  14   0   0    10438.90    10072.07    162.52 o 
  15   0   0     2547.06     2538.26     88.02 o 
  16   0   0     5394.28     5198.69    130.45 o 
  17   0   0     6015.61     5876.06    140.54 o 
  18   0   0     6351.79     6280.27    150.93 o 
  19   0   0      797.73      826.11     66.25 o 
  20   0   0      137.31      193.04     45.18 o 
  21   0   0      239.44      247.77     50.49 o 
  22   0   0       68.66       52.89     39.26 o 
  23   0   0       69.61       76.98     42.14 o 
  24   0   0      102.81      207.63     53.75 o 
  25   0   0        5.47       48.24     43.34 o 
  26   0   0     3760.08     4835.65    289.48 o 
  27   0   0       26.93       -4.05     80.46 o 
   1   1   0     1632.04     1735.64     61.14 o 
   2   1   0      252.84      264.11      7.07 o 
   3   1   0      192.11      202.77      8.78 o 
   4   1   0      223.52      175.86      9.74 o 
   5   1   0     3367.11     3014.63     38.76 o 
   6   1   0     1468.08     1474.86     29.24 o 
   7   1   0     2018.50     1665.62     33.50 o 
   8   1   0      179.65      152.86     14.01 o 
   9   1   0     4301.34     3878.06     56.64 o 
  10   1   0        0.30       10.49     10.61 o 
  11   1   0     4594.80     4797.23     90.07 o 
  12   1   0      118.81      114.17     18.88 o 
  13   1   0      559.42      572.14     31.30 o 
  14   1   0      481.62      476.75     30.19 o 
  15   1   0      195.08      172.25     23.67 o 
  16   1   0      248.39      225.19     26.60 o 
  17   1   0       83.02       73.45     21.71 o 
  18   1   0       26.74       40.52     21.16 o 
  19   1   0     1533.09     1528.39     59.52 o 
  20   1   0      689.76      776.75     47.26 o 
  21   1   0      219.58      227.18     33.95 o 
  22   1   0        3.25       -1.93     23.63 o 
  23   1   0        1.73       -0.53     26.37 o 
  24   1   0      227.21      232.85     38.79 o 
  25   1   0       60.34       71.72     31.44 o 
  26   1   0      255.16      299.77     56.76 o 
  27   1   0       82.45      145.16     56.80 o 
   0   2   0    26216.29    26965.13   1104.52 o 
   1   2   0       24.97       36.59      4.12 o 
   2   2   0     9823.55    10369.67    175.63 o 
   3   2   0      202.46      215.10     11.84 o 
   4   2   0    16040.93    16075.51    318.63 o 
   5   2   0      113.88       97.78      9.55 o 
   9   2   0       22.70       24.91     10.37 o 
  10   2   0     3586.01     3394.20     57.08 o 
  11   2   0     4525.56     4026.88     65.61 o 
  12   2   0     5145.10     4650.20     73.38 o 
  13   2   0     5569.54     5067.82     79.46 o 
  14   2   0    11462.30    10788.53    138.99 o 
  15   2   0     5146.51     4606.22     82.54 o 
  16   2   0     3209.41     3136.00     71.76 o 
  17   2   0     1233.15     1300.21     51.40 o 
  18   2   0     4169.78     4185.01     97.44 o 
  19   2   0      966.50      994.39     50.75 o 
  20   2   0      205.41      237.52     33.64 o 
  21   2   0      197.78      218.94     34.15 o 
  22   2   0     3381.37     3769.67     96.85 o 
  23   2   0      424.53      452.84     43.76 o 
  24   2   0      359.13      370.76     48.39 o 
  25   2   0       13.57       24.33     32.15 o 
  26   2   0     5083.40     6024.26    169.07 o 
  27   2   0        9.66       49.69     49.87 o 
   1   3   0      847.42      897.46     22.25 o 
   5   3   0      645.53      561.12     22.61 o 
   6   3   0     1060.59     1079.61     26.75 o 
   7   3   0      491.77      522.38     21.28 o 
   9   3   0     8309.08     8603.59    149.87 o 
  10   3   0       21.06       18.11     13.11 o 
  11   3   0     2701.27     2686.13     70.89 o 
  12   3   0      119.39      108.28     18.29 o 
  13   3   0     2373.38     2426.23     57.13 o 
  14   3   0     1553.55     1481.65     47.63 o 
  15   3   0      745.38      721.47     37.71 o 
  16   3   0      269.14      249.94     27.65 o 
  17   3   0      562.64      596.88     43.96 o 
  18   3   0       32.78       38.45     21.27 o 
  19   3   0      317.24      358.02     36.07 o 
  20   3   0     1573.87     1613.63     63.61 o 
  21   3   0      201.40      220.10     33.84 o 
  22   3   0     2802.02     2982.46     98.48 o 
  23   3   0      429.48      467.54     51.01 o 
  24   3   0       32.71       22.39     31.17 o 
  25   3   0      190.92      155.86     42.28 o 
  26   3   0       10.84       23.76     46.96 o 
  27   3   0       60.74       50.33     66.53 o 
   0   4   0      211.51      257.86     19.95 o 
   1   4   0     5978.25     6447.24    117.24 o 
   3   4   0     1644.97     1703.03     33.65 o 
   4   4   0    14722.76    15127.86    401.94 o 
   5   4   0     1207.54     1474.50     30.91 o 
   6   4   0     4189.45     4550.25    119.73 o 
   7   4   0       85.33      140.87     13.97 o 
   8   4   0    19134.58    18270.13    349.24 o 
   9   4   0    11763.74    12031.82    303.97 o 
  10   4   0     1609.02     1516.33     42.30 o 
  11   4   0    11424.51    11291.58    173.58 o 
  12   4   0     2057.40     1980.59     50.23 o 
  13   4   0     2766.99     2753.14     60.65 o 
  14   4   0     6851.50     6685.79    107.79 o 
  15   4   0     4588.21     4453.82     96.90 o 
  16   4   0     2395.88     2299.16     63.54 o 
  17   4   0     1560.35     1496.83     55.02 o 
  18   4   0     1433.91     1467.96     56.60 o 
  19   4   0      642.70      679.06     43.56 o 
  20   4   0     2152.50     2263.03     72.04 o 
  21   4   0      249.94      275.81     41.88 o 
  22   4   0    10050.97    10597.80    190.89 o 
  23   4   0       81.36      109.47     35.92 o 
  24   4   0       36.48       45.41     32.96 o 
  25   4   0       44.01        9.09     45.99 o 
  26   4   0     4364.84     4998.76    188.55 o 
   1   5   0     7413.47     7747.75    139.00 o 
   2   5   0     1101.61     1358.78     36.59 o 
   3   5   0     1195.87     1102.56     31.09 o 
   4   5   0     6056.24     6671.08    116.26 o 
   5   5   0        4.32       11.25      8.22 o 
   6   5   0     1950.43     2004.88     39.81 o 
   7   5   0      341.37      328.45     20.07 o 
   8   5   0      110.90      113.42     16.43 o 
   9   5   0      911.42     1037.43     63.54 o 
  10   5   0     6507.52     6436.96    208.33 o 
  11   5   0      308.22      275.34     22.69 o 
  12   5   0      207.26      189.32     20.78 o 
  13   5   0      233.65      276.53     24.51 o 
  14   5   0     1078.97     1064.46     42.78 o 
  15   5   0      166.42      165.07     23.64 o 
  16   5   0      732.03      724.06     39.36 o 
  17   5   0      649.61      620.42     39.12 o 
  18   5   0      428.22      437.88     43.27 o 
  19   5   0      372.76      422.42     43.53 o 
  20   5   0       93.97      114.09     32.95 o 
  21   5   0       47.28       59.41     30.38 o 
  22   5   0      123.41      104.38     34.42 o 
  23   5   0      122.53      161.70     45.55 o 
  24   5   0        4.05      -26.70     33.66 o 
  25   5   0      185.99      287.35     68.13 o 
  26   5   0       13.86       49.74     50.25 o 
   0   6   0    18186.93    18070.07    759.28 o 
   1   6   0     2163.84     2408.21     51.85 o 
   2   6   0     6064.12     7045.33    138.92 o 
   3   6   0       12.91        8.60      9.18 o 
   4   6   0    34741.10    35261.90    715.43 o 
   5   6   0      729.98      681.51     29.22 o 
   6   6   0     9722.79     9752.53    147.47 o 
   7   6   0     1058.96      985.75     40.90 o 
   8   6   0    17125.17    16889.63    507.29 o 
   9   6   0     1262.20     1158.51     44.03 o 
  10   6   0     2730.58     2689.48     54.53 o 
  11   6   0     1613.06     1548.14     44.30 o 
  12   6   0     6815.42     7014.36    152.00 o 
  13   6   0     6095.85     5986.10    164.94 o 
  14   6   0      159.19      195.33     23.67 o 
  15   6   0     3759.96     3816.19     98.33 o 
  16   6   0      178.09      193.20     32.26 o 
  17   6   0     1023.29     1058.13     57.23 o 
  18   6   0     1268.97     1343.22     63.98 o 
  19   6   0      164.54      153.42     34.06 o 
  20   6   0     4186.35     4065.74    129.60 o 
  21   6   0     1533.92     1443.08     86.70 o 
  22   6   0     4896.36     5425.16    154.99 o 
  23   6   0        8.44       13.40     35.67 o 
  24   6   0       73.69       49.91     40.98 o 
  25   6   0        0.61       40.04     51.45 o 
  26   6   0     3298.62     3677.34    172.89 o 
   1   7   0     1285.19     1216.40     38.41 o 
   2   7   0       81.59      105.41     17.13 o 
   3   7   0     1454.67     1358.31     43.02 o 
   4   7   0     3711.94     3568.55     96.96 o 
   5   7   0     6183.50     6285.25    118.95 o 
   6   7   0      112.52       75.05     15.03 o 
   7   7   0     2619.70     2634.24     57.29 o 
   8   7   0      379.88      365.14     23.97 o 
   9   7   0       13.54        1.45     14.63 o 
  10   7   0     2766.27     2772.87     73.51 o 
  11   7   0      298.66      302.26     24.30 o 
  12   7   0     3067.63     3224.18     75.08 o 
  13   7   0      134.94      158.05     21.38 o 
  14   7   0     3113.49     3190.39     84.37 o 
  15   7   0      178.86      187.11     31.05 o 
  16   7   0     1034.15     1130.23     79.02 o 
  17   7   0      107.81      118.70     30.11 o 
  18   7   0      116.42      117.87     38.26 o 
  19   7   0       55.89       76.82     38.22 o 
  20   7   0      162.85      179.96     46.65 o 
  21   7   0      134.21      113.24     43.26 o 
  22   7   0        2.71      -16.70     32.85 o 
  23   7   0     1164.23     1233.71     88.44 o 
  24   7   0        1.01      -16.60     47.07 o 
  25   7   0     1324.16     1337.08    117.22 o 
   0   8   0     9195.89     8939.83    307.45 o 
   1   8   0      285.51      303.46     23.95 o 
   2   8   0      355.07      369.72     25.53 o 
   3   8   0     1287.58     1293.25     41.38 o 
   4   8   0     3345.26     3181.85     65.21 o 
   5   8   0      884.27      882.38     35.24 o 
   6   8   0      660.54      693.47     31.87 o 
   7   8   0      535.45      570.19     29.94 o 
   8   8   0    11051.28    10931.59    230.72 o 
   9   8   0      120.93      117.42     18.26 o 
  10   8   0     7449.13     7427.38    188.09 o 
  11   8   0     2038.63     2094.66     52.38 o 
  12   8   0      182.20      173.98     28.11 o 
  13   8   0      741.17      809.49     56.89 o 
  14   8   0     3963.67     4053.47    122.78 o 
  15   8   0        6.11       39.25     24.39 o 
  16   8   0      102.96      152.23     40.37 o 
  17   8   0      149.75      156.55     41.10 o 
  18   8   0     3248.07     3220.43    117.47 o 
  19   8   0      495.75      502.54     60.65 o 
  20   8   0      589.72      580.84     64.53 o 
  21   8   0      190.36      202.41     49.47 o 
  22   8   0     3581.14     3678.32    137.51 o 
  23   8   0       20.09       63.72     42.90 o 
  24   8   0       62.70       48.86     54.90 o 
   1   9   0     3794.26     3816.90     93.68 o 
   2   9   0      173.96      180.28     22.14 o 
   3   9   0     3491.01     3396.32     79.09 o 
   4   9   0     1235.63     1177.55     42.52 o 
   5   9   0     1468.91     1547.02     47.54 o 
   6   9   0      637.71      614.67     35.24 o 
   7   9   0    11011.22    10791.11    279.49 o 
   8   9   0     7480.19     7468.12    178.37 o 
   9   9   0     3271.09     3203.49     79.77 o 
  10   9   0     5332.95     5448.22    198.58 o 
  11   9   0      776.14      763.19     50.79 o 
  12   9   0     1788.60     1814.14     67.29 o 
  13   9   0      512.75      491.84     53.33 o 
  14   9   0      188.08      158.14     39.98 o 
  15   9   0       37.47        4.29     30.73 o 
  16   9   0     1628.68     1643.34     87.42 o 
  17   9   0      599.77      617.75     63.20 o 
  18   9   0      901.37      872.75     72.76 o 
  19   9   0      860.97      871.84     75.58 o 
  20   9   0     3216.18     3320.01    130.04 o 
  21   9   0     2533.32     2621.84    120.47 o 
  22   9   0      486.67      567.40     71.38 o 
  23   9   0      313.11      275.20     60.31 o 
   0  10   0    15758.50    15176.95    716.96 o 
   1  10   0      106.89      138.07     22.48 o 
   2  10   0     3616.44     3668.58    118.99 o 
   3  10   0      566.00      488.29     32.35 o 
   4  10   0     6725.34     6238.99    113.45 o 
   5  10   0       56.13       78.37     19.52 o 
   6  10   0     5409.31     5257.21    124.63 o 
   7  10   0        9.15       18.09     15.77 o 
   8  10   0     3564.11     3614.05     94.53 o 
   9  10   0      250.65      274.21     33.35 o 
  10  10   0      659.51      680.92     46.01 o 
  11  10   0       63.14       64.34     32.75 o 
  12  10   0     7508.46     7027.17    159.98 o 
  13  10   0     1146.19     1165.11     76.33 o 
  14  10   0     1203.71     1194.57     78.38 o 
  15  10   0       40.30       46.58     35.69 o 
  16  10   0      910.14      833.08     71.60 o 
  17  10   0       77.74       60.50     39.45 o 
  18  10   0     1762.06     1765.31    105.86 o 
  19  10   0       39.24       53.65     41.33 o 
  20  10   0      628.48      663.69     73.50 o 
  21  10   0      251.23      257.70     56.84 o 
  22  10   0      426.26      420.59     66.98 o 
   1  11   0     2664.51     2697.24     68.78 o 
   2  11   0      131.09      149.71     25.15 o 
   3  11   0     2650.97     2746.50     69.41 o 
   4  11   0        3.73        5.64     16.51 o 
   5  11   0       49.02       25.36     17.80 o 
   6  11   0       65.31      121.35     22.93 o 
   7  11   0      217.65      159.71     29.88 o 
   8  11   0       78.46      101.30     27.35 o 
   9  11   0      511.46      503.03     54.34 o 
  10  11   0      197.87      177.41     41.20 o 
  11  11   0      166.79      183.36     44.20 o 
  12  11   0     1631.41     1545.28     85.76 o 
  13  11   0      173.10      221.29     48.82 o 
  14  11   0     2086.57     2177.78    106.44 o 
  15  11   0      183.53      194.51     48.15 o 
  16  11   0      795.37      836.71     74.40 o 
  17  11   0      291.22      276.80     54.75 o 
  18  11   0      346.11      418.95     62.78 o 
  19  11   0      283.77      268.86     56.80 o 
  20  11   0      250.10      229.02     56.82 o 
  21  11   0      634.82      719.80     80.05 o 
   0  12   0     3277.55     3332.98    189.85 o 
   1  12   0     2149.94     1951.80     64.10 o 
   2  12   0     3414.72     3253.14    108.09 o 
   3  12   0     2877.53     2603.47     71.86 o 
   4  12   0     1101.66     1141.23     51.04 o 
   5  12   0       71.35       33.90     20.26 o 
   6  12   0     3497.94     3418.43    101.94 o 
   7  12   0       30.01       45.82     32.77 o 
   8  12   0     3204.93     3182.06    112.75 o 
   9  12   0       61.11       42.92     35.74 o 
  10  12   0       12.97       -7.51     30.58 o 
  11  12   0       19.02       37.51     35.17 o 
  12  12   0     3561.18     3454.63    125.25 o 
  13  12   0      155.04      176.58     46.42 o 
  14  12   0     1299.61     1272.18     86.38 o 
  15  12   0        7.71        6.45     36.06 o 
  16  12   0     1006.96      982.41     82.47 o 
  17  12   0      145.01       71.32     44.87 o 
  18  12   0     1034.88     1108.99     89.85 o 
  19  12   0       38.97       16.57     44.06 o 
  20  12   0       53.37       67.61     46.93 o 
   1  13   0     5743.35     5450.29    105.73 o 
   2  13   0     1164.29     1210.56     55.87 o 
   3  13   0     2859.28     2660.74    118.01 o 
   4  13   0      283.99      305.84     48.38 o 
   5  13   0     1622.86     1423.28     92.40 o 
   6  13   0      786.84      727.92     65.16 o 
   7  13   0      452.22      410.74     55.41 o 
   8  13   0     1379.12     1317.91     83.69 o 
   9  13   0     1592.85     1501.98     89.04 o 
  10  13   0     1773.46     1743.52     94.92 o 
  11  13   0      119.63      114.81     43.91 o 
  12  13   0     4573.79     4492.75    147.73 o 
  13  13   0      134.53       93.75     44.12 o 
  14  13   0     1230.23     1232.81     90.35 o 
  15  13   0      166.05      170.90     50.98 o 
  16  13   0      548.93      602.27     73.78 o 
  17  13   0       82.68       63.08     45.31 o 
  18  13   0     1153.19     1143.31     94.13 o 
   0  14   0       23.10       30.12     32.36 o 
   1  14   0      147.32      186.82     32.07 o 
   2  14   0     1739.80     1708.16     87.14 o 
   3  14   0        3.85       10.81     32.93 o 
   4  14   0      416.54      476.94     57.92 o 
   5  14   0       99.76       80.88     38.71 o 
   6  14   0      715.62      776.71     69.29 o 
   7  14   0       90.94      104.35     41.74 o 
   8  14   0     1008.32     1020.28     84.37 o 
   9  14   0       89.23      120.63     44.38 o 
  10  14   0     1632.30     1646.81     97.03 o 
  11  14   0       22.68       14.46     36.28 o 
  12  14   0      392.96      379.60     61.80 o 
  13  14   0       22.71       30.02     38.92 o 
  14  14   0     1776.73     1844.81    109.17 o 
  15  14   0        5.94       12.66     40.70 o 
  16  14   0     1112.11     1116.59     94.10 o 
   1  15   0     1626.80     1623.59     87.86 o 
   2  15   0      103.12      110.07     39.53 o 
   3  15   0     1081.29     1127.99     79.28 o 
   4  15   0        4.27      -10.88     36.43 o 
   5  15   0     1213.44     1219.98     84.83 o 
   6  15   0     2014.04     2106.87    105.45 o 
   7  15   0      322.17      394.70     60.42 o 
   8  15   0      619.36      647.76     71.30 o 
   9  15   0        2.52       13.80     37.38 o 
  10  15   0      810.85      808.83     79.75 o 
  11  15   0      945.25     1019.80     87.45 o 
  12  15   0     2585.14     2552.26    124.91 o 
  13  15   0       10.88       14.46     42.64 o 
  14  15   0     1977.19     2187.53    121.38 o 
   0  16   0     1369.43     1502.31    207.43 o 
   1  16   0      240.28      329.79     86.57 o 
   2  16   0     1747.59     1912.99    157.14 o 
   3  16   0      221.57      251.01     62.26 o 
   4  16   0      129.26       86.63     42.58 o 
   5  16   0       36.22       43.17     39.67 o 
   6  16   0      985.35     1034.84     84.51 o 
   7  16   0       93.62      100.04     46.38 o 
   8  16   0     1130.97     1172.65     91.56 o 
   9  16   0       21.10       -4.22     39.99 o 
  10  16   0     1548.39     1629.93    105.86 o 
   1  17   0     1366.88     1439.23    149.82 o 
   2  17   0      639.24      672.49    117.51 o 
   3  17   0       29.00       28.99     62.46 o 
   4  17   0       45.94      109.42     72.42 o 
   5  17   0       25.23        4.00     46.75 o 
 -27   1   1       61.23        4.17     35.13 o 
 -26   1   1       67.90      116.60     44.19 o 
 -25   1   1     2379.09     2896.41    104.09 o 
 -24   1   1       36.97       53.27     29.14 o 
 -23   1   1      165.96      158.84     34.03 o 
 -22   1   1        1.44       33.55     25.66 o 
 -21   1   1     2752.99     2904.98     83.78 o 
 -20   1   1       82.87      111.55     27.69 o 
 -19   1   1      444.99      447.17     37.45 o 
 -18   1   1     1128.57     1123.33     50.98 o 
 -17   1   1     3562.77     3383.73     76.97 o 
 -16   1   1     2815.32     2826.11     68.35 o 
 -15   1   1     3820.70     3654.50     73.15 o 
 -14   1   1    11710.05    10944.00    128.82 o 
 -13   1   1    12515.14    11723.07    181.93 o 
 -12   1   1     1600.79     1517.99     44.21 o 
 -10   1   1    11918.76    11057.46    186.57 o 
  -9   1   1      920.27      798.62     28.20 o 
  -8   1   1    10155.12     9378.59    149.35 o 
  -7   1   1     3999.24     3479.11     72.11 o 
  -5   1   1     3511.66     3294.57     92.41 o 
  -4   1   1       71.49       97.06      6.84 o 
  -3   1   1    60111.79    58896.45   1729.26 o 
  -2   1   1     7999.54     8417.38    232.31 o 
   1   1   1    87974.30    86786.84   2039.47 o 
   3   1   1       79.42      107.80      6.55 o 
   4   1   1     4341.36     4387.58     72.29 o 
   5   1   1    17634.07    16971.13    281.32 o 
   7   1   1      478.98      484.35     20.69 o 
   8   1   1      934.30      929.94     30.82 o 
  10   1   1    15076.57    14024.29    113.73 o 
  11   1   1      269.04      198.86     20.81 o 
  12   1   1     7974.01     7395.16     91.53 o 
  13   1   1    12319.16    11232.84    116.96 o 
  14   1   1     5822.61     5415.32     85.91 o 
  15   1   1    11208.87    10759.96    124.16 o 
  16   1   1     2882.62     2765.69     68.17 o 
  17   1   1     1647.77     1647.28     61.19 o 
  18   1   1      752.71      765.39     43.64 o 
  19   1   1     1241.29     1300.98     56.63 o 
  20   1   1       52.90       51.81     24.79 o 
  21   1   1      954.60      953.31     53.42 o 
  22   1   1      136.65      141.87     32.34 o 
  23   1   1     1119.43     1400.44     66.35 o 
  24   1   1      134.11      195.80     49.06 o 
  25   1   1       27.09       29.83     42.62 o 
  26   1   1      111.63      214.39     53.39 o 
  27   1   1     5060.66     6135.93    209.24 o 
 -27   2   1        4.87        3.92     38.79 o 
 -26   2   1     1129.19     1230.82     76.93 o 
 -25   2   1       42.54       22.02     33.37 o 
 -24   2   1       32.11      -11.23     29.62 o 
 -23   2   1       22.82       40.24     35.25 o 
 -22   2   1      924.30      944.97     54.15 o 
 -21   2   1      489.13      517.45     43.08 o 
 -20   2   1      853.41      811.22     48.27 o 
 -19   2   1      942.65      925.83     49.27 o 
 -18   2   1       14.52       17.23     20.15 o 
 -17   2   1      554.23      557.38     36.69 o 
 -16   2   1       27.75       24.11     17.41 o 
 -15   2   1     2483.16     2456.02     66.65 o 
 -14   2   1      638.84      663.18     34.30 o 
 -13   2   1      737.99      755.03     35.17 o 
 -12   2   1     1773.58     1708.15     46.55 o 
 -11   2   1        1.58       -1.89     12.87 o 
 -10   2   1       18.32       24.63     11.50 o 
  -9   2   1      119.55      127.89     14.13 o 
  -8   2   1      974.53     1030.06     28.29 o 
  -7   2   1     6345.15     6252.63     91.62 o 
  -6   2   1      141.63      153.47     10.80 o 
  -5   2   1    13625.03    12975.26    291.80 o 
  -4   2   1     5571.07     5524.83     82.38 o 
  -3   2   1     2897.02     2920.03     67.77 o 
  -2   2   1     4721.27     4954.58    168.06 o 
   0   2   1       24.64       33.59      5.66 o 
   1   2   1     2681.73     2810.85     78.18 o 
   2   2   1     9172.31     9933.36    354.91 o 
   4   2   1     6878.13     7189.12    192.15 o 
   5   2   1     3599.66     3637.48     92.76 o 
   6   2   1      330.19      351.02     17.23 o 
   7   2   1      648.08      696.30     24.38 o 
   8   2   1     2995.80     2849.10     57.42 o 
   9   2   1      530.61      527.46     25.01 o 
  10   2   1     3360.75     3317.15     58.12 o 
  11   2   1       19.37       14.04     14.36 o 
  12   2   1     2575.48     2604.71     57.00 o 
  13   2   1       10.20       -0.03     12.78 o 
  14   2   1      956.94      927.73     39.84 o 
  15   2   1      839.31      831.52     40.11 o 
  16   2   1       31.07       22.97     17.52 o 
  17   2   1      172.37      172.88     26.75 o 
  18   2   1        5.32        7.23     19.12 o 
  19   2   1      131.92      129.64     27.83 o 
  20   2   1      204.12      184.20     31.91 o 
  21   2   1        0.47        8.81     23.97 o 
  22   2   1       33.48       26.50     25.51 o 
  23   2   1      177.30      186.78     40.15 o 
  24   2   1     1445.26     1570.19     80.13 o 
  25   2   1       12.10        1.16     44.26 o 
  26   2   1      853.19     1026.80     98.83 o 
  27   2   1        7.34        1.17     60.92 o 
 -27   3   1      100.74      123.58     48.99 o 
 -26   3   1       46.40       81.45     43.04 o 
 -25   3   1     7564.11     8612.24    203.89 o 
 -24   3   1        0.18        4.15     30.04 o 
 -23   3   1     1474.07     1534.39     76.63 o 
 -22   3   1      212.44      236.50     40.94 o 
 -21   3   1     9092.39     9826.74    164.23 o 
 -20   3   1     3708.26     3626.11     88.02 o 
 -19   3   1        6.70       16.09     20.39 o 
 -18   3   1     2190.90     2208.47     65.86 o 
 -17   3   1     4631.46     4379.25     95.59 o 
 -16   3   1     1718.82     1618.15     59.33 o 
 -15   3   1      898.49      819.35     39.04 o 
 -14   3   1     3249.66     3172.73     65.23 o 
 -13   3   1     5588.25     5289.40     93.19 o 
 -12   3   1     8309.00     7617.21    103.62 o 
 -11   3   1     1934.17     1839.86     48.72 o 
 -10   3   1     9606.39     9092.13    100.05 o 
  -9   3   1    12728.99    12055.58    143.30 o 
  -8   3   1     1190.38     1116.27     28.25 o 
  -7   3   1    38748.70    37069.15    626.79 o 
  -6   3   1      825.30      927.50     36.13 o 
  -5   3   1      299.82      282.79     12.43 o 
  -4   3   1     3330.25     3423.30     73.36 o 
  -3   3   1    22500.75    22604.63    374.01 o 
  -2   3   1     3438.72     3533.56     63.53 o 
  -1   3   1      393.57      390.14     14.45 o 
   0   3   1      484.85      551.22     17.25 o 
   1   3   1    58814.89    59539.43   2037.45 o 
   2   3   1     4873.55     5170.72    163.79 o 
   3   3   1     4338.70     4436.18    159.22 o 
   4   3   1     2274.89     2331.94     74.38 o 
   5   3   1    16444.38    15766.16    500.93 o 
   6   3   1    15581.63    16075.39    409.42 o 
   7   3   1     6144.08     6291.14    149.77 o 
   8   3   1     1807.96     1656.92     53.26 o 
   9   3   1    20226.90    19365.82    366.81 o 
  10   3   1     3938.19     4101.32     71.73 o 
  11   3   1     3473.34     3521.00     63.82 o 
  12   3   1     2609.91     2506.90     56.90 o 
  13   3   1     2675.89     2485.50     59.01 o 
  14   3   1     6599.61     6388.66    105.89 o 
  15   3   1     2491.36     2352.83     62.43 o 
  16   3   1     2917.74     2945.82     71.33 o 
  17   3   1     1214.73     1154.47     49.93 o 
  18   3   1     2384.48     2407.07     70.55 o 
  19   3   1     8077.20     8293.49    128.09 o 
  20   3   1     1748.04     1800.91     67.09 o 
  21   3   1      113.45      146.82     31.70 o 
  22   3   1     2169.45     2256.43     77.35 o 
  23   3   1    10578.47    11423.07    187.09 o 
  24   3   1       14.88       26.75     36.46 o 
  25   3   1      418.77      447.23     74.13 o 
  26   3   1       28.37       88.16     53.24 o 
 -27   4   1       52.90       24.74     43.34 o 
 -26   4   1      305.40      279.71     58.96 o 
 -25   4   1        0.98       12.31     38.90 o 
 -24   4   1      498.60      537.47     64.63 o 
 -23   4   1       96.35       82.09     39.88 o 
 -22   4   1      368.48      432.50     48.87 o 
 -21   4   1      308.23      353.67     44.64 o 
 -20   4   1       69.42       43.92     27.66 o 
 -19   4   1        1.80       -1.00     22.85 o 
 -18   4   1     1113.27     1153.28     50.51 o 
 -17   4   1       43.80       44.42     19.13 o 
 -16   4   1       56.95       81.64     20.05 o 
 -15   4   1     2241.38     2168.14     57.16 o 
 -14   4   1     2871.77     2984.08     62.78 o 
 -13   4   1       98.04       93.29     17.65 o 
 -12   4   1      144.85      170.88     18.68 o 
 -11   4   1     1043.68      984.96     33.60 o 
 -10   4   1       41.98       59.60     13.74 o 
  -9   4   1     1986.99     1978.62     41.50 o 
  -8   4   1     2764.62     3133.49     77.42 o 
  -7   4   1     1553.89     1673.34     75.25 o 
  -6   4   1      945.64     1065.98     36.73 o 
  -5   4   1    14412.29    15267.08    293.70 o 
  -4   4   1     6778.15     7302.64    165.23 o 
  -3   4   1      491.18      538.85     13.96 o 
  -2   4   1      847.54      919.01     24.88 o 
  -1   4   1      547.78      630.53     21.66 o 
   0   4   1     1684.94     1737.29     47.32 o 
   1   4   1        1.40       18.83      8.41 o 
   2   4   1     1196.47     1214.16     51.37 o 
   3   4   1      560.67      593.43     22.25 o 
   4   4   1      174.89      213.02     15.37 o 
   5   4   1     6965.98     7270.27    186.38 o 
   6   4   1     1937.68     1980.21     50.52 o 
   7   4   1       30.93       70.50     12.88 o 
   8   4   1        3.83        6.28     11.09 o 
   9   4   1     9606.94     9899.56    202.17 o 
  10   4   1      839.07      853.87     34.81 o 
  11   4   1      499.75      519.27     29.37 o 
  12   4   1     3480.45     3438.20     68.66 o 
  13   4   1     1096.03     1049.47     41.55 o 
  14   4   1      227.64      222.01     25.30 o 
  15   4   1     1822.13     1825.66     56.59 o 
  16   4   1      669.07      667.34     39.64 o 
  17   4   1      162.08      176.56     27.96 o 
  18   4   1      541.06      589.81     40.57 o 
  19   4   1      268.10      240.59     32.84 o 
  20   4   1     1170.27     1208.86     57.40 o 
  21   4   1      232.26      247.85     35.59 o 
  22   4   1       73.70       83.17     33.71 o 
  23   4   1     1238.15     1275.61     83.70 o 
  24   4   1       16.83        2.92     37.11 o 
  25   4   1      264.21      272.95     66.51 o 
  26   4   1      192.70      271.72     89.42 o 
 -26   5   1      156.21      116.55     50.23 o 
 -25   5   1     4143.29     4732.20    155.81 o 
 -24   5   1       63.85       78.40     43.62 o 
 -23   5   1     1812.16     1817.95     98.60 o 
 -22   5   1       14.21       17.31     35.51 o 
 -21   5   1     4084.25     4204.20    133.64 o 
 -20   5   1     1857.56     1924.33     78.07 o 
 -19   5   1     2658.91     2736.42     87.66 o 
 -18   5   1     1484.89     1544.73     67.54 o 
 -17   5   1     7108.07     7186.74    202.41 o 
 -16   5   1     1304.49     1340.38     48.10 o 
 -15   5   1       76.43       78.48     18.24 o 
 -14   5   1       53.43       53.25     16.14 o 
 -13   5   1     5243.79     5078.38    170.22 o 
 -12   5   1     4477.53     4374.67    113.61 o 
 -11   5   1     8711.17     8868.84    280.43 o 
 -10   5   1       64.73       37.22     10.62 o 
  -9   5   1      765.92      661.08     33.07 o 
  -8   5   1     1233.13     1150.26     38.81 o 
  -7   5   1    35231.22    35369.17    868.54 o 
  -6   5   1       44.30       33.88     10.79 o 
  -5   5   1       14.89       38.38      6.07 o 
  -4   5   1     9526.11     9402.64    214.31 o 
  -2   5   1        2.31        3.38      7.04 o 
  -1   5   1     6664.68     6701.26    132.33 o 
   0   5   1      763.13      804.14     33.94 o 
   1   5   1    18451.92    18889.00    395.63 o 
   2   5   1     4775.62     5142.94    122.71 o 
   3   5   1     4326.62     4692.29    131.13 o 
   4   5   1      229.22      285.71     18.82 o 
   5   5   1    19232.41    19103.09    568.67 o 
   6   5   1       70.28      112.02     15.37 o 
   7   5   1     5985.33     6280.58    196.29 o 
   8   5   1     3744.01     3728.61    130.43 o 
   9   5   1     7578.53     7582.83    239.93 o 
  10   5   1      140.35      226.24     21.94 o 
  11   5   1      901.30      854.36     36.53 o 
  12   5   1    10547.40    10421.21    267.84 o 
  13   5   1     4688.76     4773.48    102.41 o 
  14   5   1     1805.09     1779.16     54.67 o 
  15   5   1       31.41       46.33     19.13 o 
  16   5   1     4547.93     4479.65     88.56 o 
  17   5   1     1575.40     1588.53     58.27 o 
  18   5   1      219.12      195.74     29.89 o 
  19   5   1     3980.67     4283.85     95.43 o 
  20   5   1      628.67      659.81     52.64 o 
  21   5   1     1737.51     1795.42     79.90 o 
  22   5   1      253.28      271.77     43.71 o 
  23   5   1     2989.98     3440.33    126.49 o 
  24   5   1      456.01      502.22     91.02 o 
  25   5   1        4.39      -20.34     57.56 o 
  26   5   1       29.55      -11.30     65.62 o 
 -26   6   1       56.61       35.63     45.13 o 
 -25   6   1      197.08      204.48     55.78 o 
 -24   6   1      725.71      798.30     77.22 o 
 -23   6   1       12.30       22.42     39.49 o 
 -22   6   1       47.98       59.09     39.90 o 
 -21   6   1     1339.44     1384.97     98.14 o 
 -20   6   1     1026.05     1081.34     76.42 o 
 -19   6   1      959.27      877.27     69.24 o 
 -18   6   1     1943.08     1873.37     88.68 o 
 -17   6   1      592.33      599.71     45.25 o 
 -16   6   1     1381.50     1368.53     59.35 o 
 -15   6   1      666.58      619.89     42.13 o 
 -14   6   1      301.49      319.04     32.26 o 
 -13   6   1     1750.52     1775.61     46.81 o 
 -12   6   1     5954.66     6254.00    158.91 o 
 -11   6   1     3249.39     3114.51    105.51 o 
 -10   6   1     3485.32     3495.40     99.67 o 
  -9   6   1      308.23      325.06     26.59 o 
  -8   6   1      371.21      388.83     27.02 o 
  -7   6   1     3423.99     3656.39     69.41 o 
  -6   6   1     4721.77     4955.77    138.40 o 
  -5   6   1     1532.42     1608.09     52.03 o 
  -4   6   1    10124.89    10067.61    223.03 o 
  -3   6   1     7950.65     8125.19    209.24 o 
  -2   6   1     3669.95     3843.14     69.90 o 
  -1   6   1      645.85      786.19     28.16 o 
   0   6   1    10943.30    11440.30    246.56 o 
   1   6   1     1693.66     1873.21     41.87 o 
   2   6   1    11187.82    11028.41    273.20 o 
   3   6   1     4545.18     5234.16    169.12 o 
   4   6   1       95.41       95.19     17.93 o 
   5   6   1        2.98        6.49     13.29 o 
   6   6   1     1528.38     1479.48     46.84 o 
   7   6   1     4878.75     4677.18    147.21 o 
   8   6   1     1040.27      924.37     36.07 o 
   9   6   1     1936.79     1894.81     62.87 o 
  10   6   1       91.81      113.76     19.09 o 
  11   6   1     2466.71     2477.59     81.22 o 
  12   6   1      580.92      570.70     33.41 o 
  13   6   1     2776.91     2846.99     66.71 o 
  14   6   1     1961.97     1964.15     58.61 o 
  15   6   1     2772.23     2652.92     69.06 o 
  16   6   1      837.87      821.38     44.28 o 
  17   6   1      592.46      698.46     42.86 o 
  18   6   1       54.07       44.26     26.48 o 
  19   6   1      105.29       85.60     31.67 o 
  20   6   1     1113.41     1173.84     66.29 o 
  21   6   1      287.10      344.29     45.42 o 
  22   6   1      541.04      635.57     79.98 o 
  23   6   1       82.19      129.15     54.13 o 
  24   6   1      265.75      338.81     70.44 o 
  25   6   1      229.45      182.07     80.74 o 
 -25   7   1     2491.86     2617.89    126.36 o 
 -24   7   1       17.47        7.69     39.89 o 
 -23   7   1      149.58      172.33     49.85 o 
 -22   7   1      492.13      544.60     66.21 o 
 -21   7   1     2554.16     2519.14    112.34 o 
 -20   7   1       30.95       22.40     35.07 o 
 -19   7   1     3117.24     2985.68    115.04 o 
 -18   7   1        5.66       -8.36     30.93 o 
 -17   7   1      939.28      917.46     68.12 o 
 -16   7   1      119.48      108.10     35.37 o 
 -15   7   1      649.96      632.90     56.93 o 
 -14   7   1      947.42      956.89     48.60 o 
 -13   7   1     9007.29     8938.02    297.99 o 
 -12   7   1     7472.84     7677.22    195.88 o 
 -11   7   1     4033.85     4006.31    143.76 o 
 -10   7   1     2869.33     2821.26    101.48 o 
  -9   7   1     1410.77     1433.09     47.48 o 
  -8   7   1     1614.24     1638.73     48.51 o 
  -7   7   1     9923.92     9441.43    171.56 o 
  -6   7   1      103.66       69.64     12.12 o 
  -5   7   1     4862.55     5013.62    132.96 o 
  -4   7   1      671.84      735.41     29.53 o 
  -3   7   1    11035.97    10728.09    264.77 o 
  -2   7   1     1971.91     2132.31     47.57 o 
  -1   7   1      395.12      435.77     25.72 o 
   0   7   1     6612.23     7157.91    211.64 o 
   1   7   1    10662.20    10529.50    272.09 o 
   2   7   1      905.90      988.47     37.39 o 
   3   7   1       96.15      111.16     18.60 o 
   4   7   1      770.70      841.15     35.50 o 
   5   7   1    17036.01    16789.03    512.03 o 
   6   7   1     1059.53     1157.61     52.50 o 
   7   7   1     4039.67     4100.34    114.54 o 
   8   7   1     1567.48     1511.23     55.47 o 
   9   7   1     5944.28     5825.37    148.43 o 
  10   7   1      470.37      455.47     30.02 o 
  11   7   1      389.75      378.80     28.89 o 
  12   7   1     1028.31     1095.51     44.20 o 
  13   7   1     3859.65     3782.85    124.98 o 
  14   7   1      890.87      907.95     43.98 o 
  15   7   1     3757.20     3875.96     99.80 o 
  16   7   1      167.01      142.25     32.28 o 
  17   7   1      569.85      572.25     47.47 o 
  18   7   1      457.77      523.91     47.61 o 
  19   7   1     2021.54     2114.04     82.96 o 
  20   7   1       34.81      -17.48     31.19 o 
  21   7   1     1358.02     1371.62     86.76 o 
  22   7   1      248.45      263.15     63.70 o 
  23   7   1     3046.71     3296.29    156.12 o 
  24   7   1      250.41      288.90     71.72 o 
 -24   8   1      559.66      598.89     75.19 o 
 -23   8   1      130.05      141.26     49.53 o 
 -22   8   1      129.22       87.79     45.26 o 
 -21   8   1      389.07      332.86     58.05 o 
 -20   8   1      187.37      214.91     51.12 o 
 -19   8   1      640.74      674.48     67.34 o 
 -18   8   1      542.90      503.87     59.58 o 
 -17   8   1     2375.05     2431.55    104.15 o 
 -16   8   1       70.69       80.11     35.69 o 
 -15   8   1       30.49       21.29     31.10 o 
 -14   8   1        0.77       -3.38     27.35 o 
 -13   8   1      561.93      490.02     51.24 o 
 -12   8   1      636.47      604.29     53.21 o 
 -11   8   1      114.66      134.63     23.48 o 
 -10   8   1     1526.82     1549.74     63.32 o 
  -9   8   1      561.65      558.57     34.48 o 
  -8   8   1      765.61      788.83     38.43 o 
  -7   8   1     3859.55     3661.07     90.14 o 
  -6   8   1     5583.61     5522.96    146.01 o 
  -5   8   1       69.95       43.45     12.97 o 
  -4   8   1     4305.66     4160.90     85.08 o 
  -3   8   1     1820.47     1818.63     46.26 o 
  -2   8   1       88.71       65.21     15.50 o 
  -1   8   1     2059.04     2146.42     51.45 o 
   0   8   1     1783.76     1653.86     52.74 o 
   1   8   1     2034.01     2266.32     53.79 o 
   2   8   1     2820.53     2623.42     70.59 o 
   3   8   1      232.31      246.43     23.09 o 
   4   8   1     1528.15     1432.24     49.20 o 
   5   8   1        6.58       16.71     14.23 o 
   6   8   1     1532.03     1565.82     47.65 o 
   7   8   1     5620.83     5589.55    149.91 o 
   8   8   1     1891.51     1878.57     52.73 o 
   9   8   1      509.59      567.80     33.50 o 
  10   8   1      264.91      259.98     26.20 o 
  11   8   1     1535.35     1597.24     52.54 o 
  12   8   1     2757.76     2817.89     72.99 o 
  13   8   1      475.83      530.03     36.03 o 
  14   8   1      838.81      846.38     52.42 o 
  15   8   1       38.43       36.92     25.80 o 
  16   8   1      889.08      850.04     54.91 o 
  17   8   1     1095.48     1151.00     63.85 o 
  18   8   1       25.61       14.72     32.10 o 
  19   8   1      500.00      557.42     60.21 o 
  20   8   1     1390.50     1440.79     88.56 o 
  21   8   1      823.22      846.11     89.32 o 
  22   8   1     1346.03     1476.18    114.64 o 
  23   8   1      103.23       94.08     58.79 o 
  24   8   1      444.87      496.61     85.96 o 
 -23   9   1       20.40       27.45     41.89 o 
 -22   9   1      123.78      105.12     46.64 o 
 -21   9   1     2527.86     2554.65    118.75 o 
 -20   9   1       12.66       40.99     39.71 o 
 -19   9   1       30.64       -3.85     35.43 o 
 -18   9   1      508.39      502.75     63.18 o 
 -17   9   1     2314.39     2142.55    102.10 o 
 -16   9   1      439.04      377.14     54.73 o 
 -15   9   1     1976.28     1845.97    110.29 o 
 -14   9   1      244.57      265.59     47.08 o 
 -13   9   1     6264.34     6063.91    147.80 o 
 -12   9   1      733.95      732.46     59.61 o 
 -11   9   1      845.99      808.71     60.17 o 
 -10   9   1      929.39      975.18     63.04 o 
  -9   9   1     3112.99     3126.33     73.02 o 
  -8   9   1       28.66       43.37     18.33 o 
  -7   9   1     2277.07     2199.42     48.53 o 
  -6   9   1     4388.88     4326.38    113.63 o 
  -5   9   1     3278.48     3204.04     65.31 o 
  -4   9   1      749.35      767.49     36.40 o 
  -3   9   1    24256.73    24015.90    515.55 o 
  -2   9   1     2066.79     2064.85     53.17 o 
  -1   9   1     4544.72     4413.15    109.36 o 
   0   9   1     1684.06     1785.70     50.92 o 
   1   9   1     8028.91     7708.57    225.99 o 
   2   9   1     1375.76     1401.58     47.11 o 
   3   9   1     4043.32     4097.53     90.33 o 
   4   9   1      452.45      463.07     30.74 o 
   5   9   1     5053.26     4914.78    171.27 o 
   6   9   1     2038.90     2085.67     57.16 o 
   7   9   1      975.07      947.39     41.30 o 
   8   9   1     3087.82     2972.57     85.74 o 
   9   9   1     1281.54     1238.16     47.73 o 
  10   9   1     1342.76     1345.22     49.88 o 
  11   9   1     1405.18     1448.89     52.51 o 
  12   9   1        4.17       15.06     23.27 o 
  13   9   1     3125.63     3199.63     90.87 o 
  14   9   1     1528.95     1590.07     69.28 o 
  15   9   1     3125.14     3099.32     93.71 o 
  16   9   1       21.66      -24.79     29.31 o 
  17   9   1      482.64      506.45     58.85 o 
  18   9   1     1586.71     1609.07     89.94 o 
  19   9   1      909.79      938.60     76.20 o 
  20   9   1       20.12       55.27     38.86 o 
  21   9   1       40.12       39.77     48.98 o 
  22   9   1       35.24       36.97     50.27 o 
  23   9   1     1632.45     1686.27    126.33 o 
 -22  10   1     1138.42     1234.18     96.20 o 
 -21  10   1      155.76      100.94     48.60 o 
 -20  10   1      140.41      156.32     49.65 o 
 -19  10   1     1644.36     1641.35     99.33 o 
 -18  10   1      286.09      276.34     54.19 o 
 -17  10   1      926.08      956.85     77.85 o 
 -16  10   1      985.99     1013.05     77.98 o 
 -15  10   1     1115.75     1164.79     80.25 o 
 -14  10   1     3877.91     3743.59    126.42 o 
 -13  10   1     1625.22     1636.50     88.52 o 
 -12  10   1        7.20       20.55     31.46 o 
 -11  10   1     4464.92     4361.88    127.38 o 
 -10  10   1       95.38       61.75     33.12 o 
  -9  10   1     2121.05     2040.12     87.48 o 
  -8  10   1     4234.69     4001.83    127.80 o 
  -7  10   1      762.18      836.16     44.89 o 
  -6  10   1     3732.93     3532.07     67.43 o 
  -5  10   1       15.88       17.94     14.94 o 
  -4  10   1       31.63       37.34     17.46 o 
  -3  10   1     1142.32     1090.76     43.16 o 
  -2  10   1     1320.50     1310.55     46.80 o 
  -1  10   1     4195.15     4067.82     78.02 o 
   0  10   1     1260.83     1252.01     46.79 o 
   1  10   1        2.09        0.60     14.60 o 
   2  10   1     2323.44     2274.40     61.25 o 
   3  10   1        0.82       -1.03     14.92 o 
   4  10   1      512.76      511.74     34.37 o 
   5  10   1     4070.50     3971.23    168.76 o 
   6  10   1      638.79      708.19     39.16 o 
   7  10   1     2046.39     1939.66     58.54 o 
   8  10   1      185.09      226.85     27.78 o 
   9  10   1     3026.88     3026.13     85.78 o 
  10  10   1     2944.40     2903.80     96.90 o 
  11  10   1     4521.09     4375.80    174.92 o 
  12  10   1      356.24      332.26     39.92 o 
  13  10   1     4021.03     3876.59    128.39 o 
  14  10   1      817.44      765.43     66.19 o 
  15  10   1      227.69      282.45     50.61 o 
  16  10   1       31.46       -5.60     32.85 o 
  17  10   1      543.26      572.39     64.12 o 
  18  10   1     1567.82     1654.23     94.31 o 
  19  10   1      849.18      954.72     80.04 o 
  20  10   1      210.08      231.24     53.97 o 
  21  10   1      165.81      210.83     65.24 o 
  22  10   1     1367.94     1552.61    122.54 o 
 -21  11   1      600.94      605.02     76.34 o 
 -20  11   1      133.79      128.49     49.60 o 
 -19  11   1      695.04      677.30     76.51 o 
 -18  11   1      888.78      809.96     78.18 o 
 -17  11   1     3214.63     3331.57    132.81 o 
 -16  11   1      131.03      137.97     45.74 o 
 -15  11   1     1953.94     1900.18    100.60 o 
 -14  11   1      216.44      213.01     50.52 o 
 -13  11   1      539.04      577.20     63.60 o 
 -12  11   1      122.86      159.08     44.66 o 
 -11  11   1     2023.66     2050.96     95.14 o 
 -10  11   1      104.02       82.01     36.06 o 
  -9  11   1       45.54       39.94     32.94 o 
  -8  11   1      704.10      653.32     58.23 o 
  -7  11   1     4047.12     3958.12    118.60 o 
  -6  11   1      141.20      157.45     37.64 o 
  -5  11   1      509.54      506.44     33.41 o 
  -4  11   1      710.57      659.42     39.61 o 
  -3  11   1     2393.04     2513.25     65.36 o 
  -2  11   1      115.72      109.24     22.77 o 
  -1  11   1     2923.69     2842.18     86.75 o 
   0  11   1      476.60      518.88     35.88 o 
   1  11   1     9084.03     8969.10    220.76 o 
   2  11   1      614.01      568.73     37.57 o 
   3  11   1     2287.01     2215.15     71.29 o 
   4  11   1       20.23       12.43     18.63 o 
   5  11   1       19.78       30.95     20.21 o 
   6  11   1      278.16      307.03     31.93 o 
   7  11   1      979.81      911.15     46.28 o 
   8  11   1       85.80       83.86     23.25 o 
   9  11   1     7950.03     7875.48    238.91 o 
  10  11   1       42.71       34.33     25.13 o 
  11  11   1      136.19      174.02     42.28 o 
  12  11   1      932.56      836.88     68.14 o 
  13  11   1     5679.69     5352.26    163.75 o 
  14  11   1     1105.17     1084.72     78.98 o 
  15  11   1     2116.25     2088.88    101.91 o 
  16  11   1      265.15      238.45     50.89 o 
  17  11   1     1385.40     1347.85     90.73 o 
  18  11   1       88.61       80.84     43.67 o 
  19  11   1      757.67      764.80     77.35 o 
  20  11   1      155.76      155.43     63.02 o 
  21  11   1      433.37      401.26     80.86 o 
 -20  12   1     1702.31     1625.92    108.30 o 
 -19  12   1     1058.66      988.77     89.08 o 
 -18  12   1      230.30      266.39     58.98 o 
 -17  12   1      742.54      646.87     74.68 o 
 -16  12   1      807.14      910.92     80.70 o 
 -15  12   1     2991.87     2963.24    134.39 o 
 -14  12   1        1.40       15.72     35.94 o 
 -13  12   1     2154.99     2180.64    106.84 o 
 -12  12   1      121.19      121.45     44.18 o 
 -11  12   1     1748.14     1858.13     97.38 o 
 -10  12   1      657.73      509.47     59.18 o 
  -9  12   1     1608.20     1444.44     84.38 o 
  -8  12   1      239.18      259.92     47.50 o 
  -7  12   1     1007.65      948.90     69.40 o 
  -6  12   1     2528.57     2445.85    100.76 o 
  -5  12   1      600.53      620.39     58.36 o 
  -4  12   1     1104.72     1050.44     69.22 o 
  -3  12   1     1017.00     1043.74     48.90 o 
  -2  12   1     7133.65     7072.99    180.71 o 
  -1  12   1      994.38     1015.70     49.27 o 
   0  12   1     2165.14     2076.83     70.05 o 
   1  12   1       83.98       90.67     24.67 o 
   2  12   1      700.20      782.92     44.97 o 
   3  12   1       25.34       33.48     21.22 o 
   4  12   1     2255.03     2312.20     70.71 o 
   5  12   1     1348.74     1296.98     55.61 o 
   6  12   1      339.90      349.51     35.08 o 
   7  12   1      810.02      770.20     52.19 o 
   8  12   1     1204.56     1215.46     63.92 o 
   9  12   1      918.92      885.77     69.16 o 
  10  12   1     3068.39     2892.92    112.10 o 
  11  12   1     2049.24     2021.71     98.31 o 
  12  12   1       69.07       60.29     38.65 o 
  13  12   1     2238.38     2313.62    107.40 o 
  14  12   1       16.04       40.49     37.84 o 
  15  12   1     2232.24     2454.89    142.49 o 
  16  12   1       98.87       95.05     44.90 o 
  17  12   1     1296.50     1362.72     93.58 o 
  18  12   1      764.69      827.09     81.16 o 
  19  12   1      441.07      471.91     69.67 o 
 -18  13   1      127.92      117.89     53.85 o 
 -17  13   1     1700.33     1867.97    112.71 o 
 -16  13   1        8.80       -3.03     39.26 o 
 -15  13   1      550.95      524.28     68.74 o 
 -14  13   1       69.22       52.40     42.87 o 
 -13  13   1      639.11      647.74     71.06 o 
 -12  13   1        3.57        2.38     34.67 o 
 -11  13   1      509.21      598.44     68.02 o 
 -10  13   1       45.81       51.57     38.39 o 
  -9  13   1      877.09      890.79     74.58 o 
  -8  13   1       82.67       55.55     37.26 o 
  -7  13   1     2824.24     2765.92    141.93 o 
  -6  13   1      607.88      526.58     59.03 o 
  -5  13   1      758.21      741.13     64.94 o 
  -4  13   1      489.10      485.85     55.84 o 
  -3  13   1     1029.31      986.86     70.21 o 
  -2  13   1      125.27      131.99     32.58 o 
  -1  13   1     3109.96     3094.75     81.47 o 
   0  13   1      304.13      282.15     33.86 o 
   1  13   1     1655.32     1701.25     63.95 o 
   2  13   1       50.26       46.07     23.81 o 
   3  13   1     3358.74     3310.79     86.47 o 
   4  13   1       14.12        7.03     20.94 o 
   5  13   1      751.70      768.65     54.73 o 
   6  13   1       88.80       89.66     32.33 o 
   7  13   1     2044.34     2052.24     96.78 o 
   8  13   1       38.75       25.80     35.00 o 
   9  13   1     3380.05     3353.56    123.35 o 
  10  13   1       30.41       49.56     36.86 o 
  11  13   1     2812.76     2647.73    151.60 o 
  12  13   1      298.61      367.24     58.45 o 
  13  13   1     1512.19     1456.56    103.88 o 
  14  13   1        0.88        6.13     37.97 o 
  15  13   1     1719.20     1621.85    100.59 o 
  16  13   1      163.11      161.35     52.57 o 
  17  13   1      560.13      552.11     73.68 o 
 -16  14   1       48.50       23.57     46.57 o 
 -15  14   1       67.71       72.88     48.69 o 
 -14  14   1      170.91      127.99     50.04 o 
 -13  14   1     1162.06     1162.12     91.43 o 
 -12  14   1       42.12       90.18     45.21 o 
 -11  14   1      365.69      393.98     63.20 o 
 -10  14   1      133.38       64.52     40.83 o 
  -9  14   1     1344.35     1423.52     92.77 o 
  -8  14   1     1402.56     1316.54     87.01 o 
  -7  14   1      257.05      197.09     48.38 o 
  -6  14   1       82.19       75.77     39.78 o 
  -5  14   1     1998.79     1874.39     96.93 o 
  -4  14   1     1624.46     1563.33     88.83 o 
  -3  14   1      420.90      400.17     62.29 o 
  -2  14   1     3509.26     3390.95    119.72 o 
  -1  14   1      466.36      461.38     55.41 o 
   0  14   1     5315.15     5005.12    119.74 o 
   1  14   1       19.15       27.12     23.70 o 
   2  14   1     1678.54     1612.50     65.70 o 
   3  14   1       40.11       57.02     29.17 o 
   4  14   1     3945.75     3783.19    107.66 o 
   5  14   1      162.34      218.44     46.42 o 
   6  14   1       18.74        9.05     33.09 o 
   7  14   1      261.20      295.25     51.86 o 
   8  14   1      483.05      503.59     62.59 o 
   9  14   1      852.26      847.98     75.07 o 
  10  14   1      473.42      458.09     63.46 o 
  11  14   1      643.76      712.46     72.79 o 
  12  14   1      134.63      149.12     48.60 o 
  13  14   1      526.36      483.20     68.43 o 
  14  14   1       45.25       25.09     40.60 o 
  15  14   1      876.73      850.82     84.09 o 
  16  14   1       89.94       90.37     49.55 o 
 -14  15   1      516.40      520.72     75.10 o 
 -13  15   1     1706.96     1810.56    112.10 o 
 -12  15   1     1161.91     1217.01     94.83 o 
 -11  15   1      725.08      704.38     78.05 o 
 -10  15   1      223.84      264.81     57.11 o 
  -9  15   1     1712.90     1725.65    103.50 o 
  -8  15   1       77.85       63.15     41.00 o 
  -7  15   1      912.03     1013.66     82.82 o 
  -6  15   1      242.75      225.90     51.54 o 
  -5  15   1     3406.56     3446.07    129.74 o 
  -4  15   1        9.66       15.32     35.16 o 
  -3  15   1       55.29       84.71     40.85 o 
  -2  15   1        9.76       -7.84     32.06 o 
  -1  15   1     1747.47     1793.52     93.93 o 
   0  15   1       49.71       82.56     37.92 o 
   1  15   1      175.80      149.91     41.81 o 
   2  15   1        4.04        4.08     40.01 o 
   3  15   1     1199.43     1338.61     83.15 o 
   4  15   1      560.82      547.33     62.23 o 
   5  15   1      584.85      506.65     62.72 o 
   6  15   1      306.85      348.39     57.46 o 
   7  15   1     2891.19     2822.07    119.64 o 
   8  15   1      360.95      378.38     60.75 o 
   9  15   1      131.38      136.72     47.47 o 
  10  15   1        3.56       -4.71     37.91 o 
  11  15   1      572.40      636.18     74.56 o 
  12  15   1        4.78        3.98     39.85 o 
  13  15   1      122.21      100.56     49.02 o 
 -10  16   1      256.61      350.22     65.16 o 
  -9  16   1       23.05       39.30     42.53 o 
  -8  16   1      302.50      241.95     56.88 o 
  -7  16   1      320.61      358.83     62.19 o 
  -6  16   1      134.89      146.02     49.43 o 
  -5  16   1      241.65      290.85     58.01 o 
  -4  16   1      686.89      642.35     71.66 o 
  -3  16   1      207.43      239.88     52.42 o 
  -2  16   1      467.89      426.87     60.99 o 
  -1  16   1       34.52       25.40     60.72 o 
   0  16   1      364.77      328.05     87.63 o 
   1  16   1      124.07      116.55     69.13 o 
   2  16   1     1055.24     1141.62    129.55 o 
   3  16   1       27.58       53.32     61.26 o 
   4  16   1      261.09      208.33     60.25 o 
   5  16   1        3.22       31.05     46.56 o 
   6  16   1       80.54       69.48     43.14 o 
   7  16   1      109.24      126.50     48.87 o 
   8  16   1       65.36       29.53     42.30 o 
   9  16   1      369.37      404.50     66.79 o 
  10  16   1       13.95        3.31     40.21 o 
  -5  17   1     1484.77     1473.57    100.98 o 
  -4  17   1        1.54      -16.28     38.37 o 
  -3  17   1      275.46      270.70     91.27 o 
  -2  17   1        1.36       31.11     65.67 o 
  -1  17   1     1135.22     1237.83    144.52 o 
   0  17   1       64.32       60.29     66.73 o 
   1  17   1       22.62       40.48     67.04 o 
   2  17   1        8.13        5.38     63.41 o 
   3  17   1     1417.94     1482.26    150.84 o 
   4  17   1       85.81       48.15     97.95 o 
   5  17   1     1195.90     1219.86    142.01 o 
 -27   0   2        7.68      -28.39     50.35 o 
 -26   0   2      153.16      233.78     75.75 o 
 -25   0   2      174.26      236.11     54.82 o 
 -24   0   2     6763.37     7573.24    197.31 o 
 -23   0   2      249.61      275.07     54.97 o 
 -22   0   2     1642.99     1842.68    114.14 o 
 -21   0   2      365.23      372.58     55.34 o 
 -20   0   2     4159.67     4143.85    145.02 o 
 -19   0   2      471.39      497.60     55.15 o 
 -18   0   2     1547.86     1542.28     81.35 o 
 -17   0   2     5278.91     5336.73    133.74 o 
 -16   0   2     8081.93     7845.63    275.69 o 
 -15   0   2      745.31      693.76     51.84 o 
 -14   0   2     3412.71     3119.05     93.22 o 
 -13   0   2     4308.38     4056.53    116.50 o 
 -12   0   2     4937.12     4713.01    230.94 o 
 -11   0   2      193.64      159.22     27.93 o 
 -10   0   2     4616.23     4458.11    172.34 o 
  -9   0   2    34877.73    33558.76   1645.43 o 
  -8   0   2       10.23       72.98     17.01 o 
  -7   0   2       38.68       46.76     14.51 o 
  -6   0   2    85334.84    82099.84   6560.72 o 
  -5   0   2    62353.87    61420.78   5045.51 o 
  -4   0   2    31302.49    32557.54   2398.83 o 
  -3   0   2    22616.55    23522.51   1922.10 o 
  -2   0   2    37753.34    37675.38   3042.41 o 
  -1   0   2     2231.19     2094.38    204.13 o 
   1   0   2     2846.24     2801.68    148.19 o 
   2   0   2   107492.91   104462.27   4670.18 o 
   3   0   2    18743.52    19601.40    226.50 o 
   4   0   2    24602.26    25838.39    480.75 o 
   5   0   2    13454.37    14216.28    582.03 o 
   7   0   2    13674.64    12815.37    780.99 o 
   8   0   2     1712.79     1822.01     52.36 o 
   9   0   2       12.83        7.52     14.21 o 
  10   0   2    19002.34    17281.07    201.17 o 
  11   0   2     5716.74     5352.71    119.77 o 
  12   0   2     2675.01     2394.79     86.41 o 
  13   0   2     2039.43     1837.66    112.52 o 
  14   0   2     1565.70     1513.93     78.45 o 
  15   0   2    16807.88    16172.65    370.38 o 
  16   0   2    10951.73    10989.89    183.39 o 
  17   0   2       55.08       55.31     29.74 o 
  18   0   2     1455.04     1384.86     78.22 o 
  19   0   2      493.87      526.27     56.31 o 
  20   0   2     3738.74     3941.24    130.51 o 
  21   0   2     1957.49     2189.45    142.77 o 
  22   0   2      339.34      394.39     80.26 o 
  23   0   2     1912.65     2046.60    142.20 o 
  24   0   2     3914.02     4737.82    211.11 o 
  25   0   2      210.68      208.06     73.77 o 
  26   0   2      678.88      837.92    115.02 o 
 -27   1   2       95.22       79.71     52.10 o 
 -26   1   2       13.25       13.29     33.08 o 
 -25   1   2       84.22       85.44     37.17 o 
 -24   1   2      267.68      281.01     45.96 o 
 -23   1   2        7.05        1.71     24.59 o 
 -22   1   2        0.14       -2.31     22.91 o 
 -21   1   2      180.32      158.92     31.30 o 
 -20   1   2      357.48      353.80     36.73 o 
 -19   1   2      870.12      906.74     48.64 o 
 -18   1   2     2577.14     2558.25     70.41 o 
 -17   1   2     1457.87     1381.62     52.40 o 
 -16   1   2      245.63      200.71     25.80 o 
 -15   1   2      180.39      173.52     23.18 o 
 -14   1   2     1772.27     1707.32     50.22 o 
 -13   1   2      354.62      341.44     25.73 o 
 -12   1   2       25.41       13.86     13.89 o 
 -11   1   2      408.39      403.46     25.80 o 
 -10   1   2     2685.39     2720.69     69.04 o 
  -9   1   2      682.76      772.50     31.03 o 
  -8   1   2     6622.43     6801.61    251.76 o 
  -7   1   2      609.94      632.26     22.99 o 
  -6   1   2      148.48      173.87     12.94 o 
  -5   1   2    24799.18    25826.72   1128.41 o 
  -4   1   2    15732.47    15872.15    638.45 o 
  -3   1   2    15557.39    16558.52    691.65 o 
  -2   1   2      937.59     1003.33     35.83 o 
  -1   1   2     2300.25     2384.79     68.87 o 
   0   1   2     4575.31     4541.39    167.77 o 
   1   1   2    10472.17    10952.53    217.34 o 
   3   1   2    16333.35    17020.82    325.88 o 
   4   1   2    38861.14    40077.23    896.44 o 
   5   1   2     2282.62     2148.42     64.75 o 
   6   1   2     8460.90     8384.55    147.51 o 
   7   1   2      106.61       86.91     10.88 o 
   8   1   2      224.97      197.86     15.42 o 
   9   1   2      876.65      903.79     30.33 o 
  10   1   2     2519.64     2534.37     50.29 o 
  11   1   2      405.80      415.53     25.54 o 
  12   1   2        5.45        1.33     11.76 o 
  13   1   2      510.28      483.96     29.45 o 
  14   1   2     1254.93     1256.32     44.31 o 
  15   1   2     1954.23     1775.88     53.57 o 
  16   1   2        4.42        0.92     16.58 o 
  17   1   2      455.85      418.12     33.80 o 
  18   1   2      371.92      344.95     33.70 o 
  19   1   2       42.12       41.75     22.61 o 
  20   1   2      343.20      369.73     39.75 o 
  21   1   2      395.31      424.77     55.53 o 
  22   1   2       37.93       22.95     35.08 o 
  23   1   2      269.80      283.88     53.49 o 
  24   1   2       77.14       36.53     41.22 o 
  25   1   2      100.63       66.36     44.08 o 
  26   1   2      366.29      412.66     65.32 o 
 -27   2   2       24.80       26.56     42.03 o 
 -26   2   2       15.47       44.38     40.97 o 
 -25   2   2       50.51       66.72     41.27 o 
 -24   2   2     5461.06     6041.46    141.57 o 
 -23   2   2       18.60       14.12     28.97 o 
 -22   2   2        2.08       12.14     27.88 o 
 -21   2   2       15.58       13.92     22.47 o 
 -20   2   2    11156.13    11677.82    154.13 o 
 -19   2   2      719.38      683.26     43.14 o 
 -18   2   2        0.87        2.29     18.39 o 
 -17   2   2      273.41      266.28     29.10 o 
 -16   2   2     7407.56     7148.67    104.17 o 
 -15   2   2     1346.25     1285.79     46.35 o 
 -14   2   2     4450.39     4405.65     98.38 o 
 -13   2   2      206.34      176.02     20.62 o 
 -12   2   2     8692.81     8184.08    168.15 o 
 -11   2   2     5834.94     5461.74    110.35 o 
 -10   2   2     2166.28     1857.83     42.76 o 
  -9   2   2    18162.34    17477.23    412.82 o 
  -8   2   2     3912.78     3834.99     67.63 o 
  -7   2   2     9205.31     9473.31    235.17 o 
  -6   2   2     4530.10     4114.84    122.28 o 
  -5   2   2      394.76      342.09     15.54 o 
  -4   2   2     9273.73    10631.28    282.44 o 
  -3   2   2     2681.60     2839.07     80.19 o 
  -2   2   2     6453.21     6490.48     92.20 o 
  -1   2   2       52.21       66.90      8.90 o 
   0   2   2     4526.19     4743.09     73.49 o 
   1   2   2     3726.86     3850.93     61.81 o 
   2   2   2    33544.88    33516.18    499.50 o 
   3   2   2     1571.08     1727.87     31.71 o 
   4   2   2      495.47      589.43     19.34 o 
   5   2   2      466.96      386.80     17.15 o 
   6   2   2    21635.27    22243.58    578.56 o 
   7   2   2      449.57      582.82     22.93 o 
   8   2   2      157.55      222.50     17.12 o 
   9   2   2     1356.50     1228.32     35.87 o 
  10   2   2    15366.38    14155.62    229.29 o 
  11   2   2     1139.44     1010.57     36.45 o 
  12   2   2     2957.52     2915.64     59.77 o 
  13   2   2      664.99      646.82     33.48 o 
  14   2   2     5441.91     5220.58     85.37 o 
  15   2   2     1933.62     1781.81     54.65 o 
  16   2   2     3933.79     3826.43     79.90 o 
  17   2   2     4523.51     4446.11     88.59 o 
  18   2   2     1095.17     1151.40     51.83 o 
  19   2   2     2160.55     2254.72     70.73 o 
  20   2   2     3641.34     3760.48    104.15 o 
  21   2   2     1575.93     1721.04     76.94 o 
  22   2   2      147.36      134.44     44.38 o 
  23   2   2      220.66      242.08     59.84 o 
  24   2   2     1479.56     1731.98    100.08 o 
  25   2   2      365.74      407.31     63.24 o 
  26   2   2        0.79        4.24     49.21 o 
 -27   3   2        6.49        7.75     41.70 o 
 -26   3   2      249.44      260.87     55.69 o 
 -25   3   2      489.81      496.57     64.59 o 
 -24   3   2       19.79       12.50     37.87 o 
 -23   3   2      301.29      251.78     49.60 o 
 -22   3   2      234.82      180.95     45.92 o 
 -21   3   2      106.34       83.12     31.75 o 
 -20   3   2      664.86      739.58     53.08 o 
 -19   3   2     1196.75     1179.71     51.95 o 
 -18   3   2     4720.61     4650.58     98.67 o 
 -17   3   2     1144.18     1124.58     52.19 o 
 -16   3   2     1095.93     1040.07     43.81 o 
 -15   3   2       24.54       27.15     16.14 o 
 -14   3   2     1001.95     1056.08     40.30 o 
 -13   3   2      773.22      696.23     32.31 o 
 -12   3   2        2.27       -4.80     10.74 o 
 -11   3   2        7.05        7.96     11.30 o 
 -10   3   2      813.22      836.22     29.88 o 
  -9   3   2     1849.48     1917.03     37.82 o 
  -8   3   2     3717.94     3477.78     65.97 o 
  -7   3   2     3452.18     3725.49    112.81 o 
  -6   3   2     4495.84     5181.46    160.89 o 
  -5   3   2    15055.68    16084.11    385.19 o 
  -4   3   2      328.29      310.32     14.72 o 
  -3   3   2     2903.43     3365.05     81.58 o 
  -2   3   2    14775.83    16187.66    241.12 o 
  -1   3   2     3908.17     4236.70     55.34 o 
   0   3   2     2507.47     2779.78     56.31 o 
   1   3   2     1536.61     1523.19     34.77 o 
   2   3   2      441.48      484.75     19.68 o 
   3   3   2     4347.15     4534.57    104.17 o 
   4   3   2     4783.50     5438.06     78.10 o 
   5   3   2     3595.93     3669.32    100.83 o 
   6   3   2     2226.83     2070.66     44.86 o 
   7   3   2      961.05     1001.07     48.66 o 
   8   3   2     2630.50     2711.41     64.91 o 
   9   3   2      826.98      867.92     33.39 o 
  10   3   2     2484.27     2374.80     54.62 o 
  11   3   2     1095.99     1054.42     37.88 o 
  12   3   2     5578.86     5553.46    110.95 o 
  13   3   2        2.68       -5.58     12.90 o 
  14   3   2       66.74       54.64     17.63 o 
  15   3   2       69.14       56.26     19.13 o 
  16   3   2     3790.72     3740.92     86.35 o 
  17   3   2      791.20      794.40     43.59 o 
  18   3   2      850.47      880.59     46.92 o 
  19   3   2      194.19      176.48     30.12 o 
  20   3   2       88.06       61.47     30.38 o 
  21   3   2       80.27       83.90     32.44 o 
  22   3   2      922.10      877.81     71.73 o 
  23   3   2      379.44      401.61     58.76 o 
  24   3   2     1024.29     1181.02     84.91 o 
  25   3   2     1145.01     1278.75    108.70 o 
  26   3   2        3.78      -18.51     46.28 o 
 -27   4   2      545.01      544.32     71.89 o 
 -26   4   2      454.79      485.16     68.79 o 
 -25   4   2      200.49      195.01     52.12 o 
 -24   4   2     2608.13     3009.60    123.10 o 
 -23   4   2        9.86      -23.81     33.82 o 
 -22   4   2       14.39       -7.93     34.33 o 
 -21   4   2     1018.05     1111.51     76.53 o 
 -20   4   2     6987.00     6897.73    135.25 o 
 -19   4   2     2831.76     2874.65     88.02 o 
 -18   4   2        3.11       19.44     21.93 o 
 -17   4   2        5.15       25.95     21.49 o 
 -16   4   2     4954.37     4798.96    105.99 o 
 -15   4   2     2478.20     2486.05     58.42 o 
 -14   4   2      115.28       99.45     17.61 o 
 -13   4   2     3299.35     3096.75     57.48 o 
 -12   4   2     8405.05     8022.86    114.70 o 
 -11   4   2     3615.88     3558.15     55.80 o 
 -10   4   2    11460.42    11479.99    232.35 o 
  -9   4   2     1453.93     1318.56     45.98 o 
  -8   4   2       45.08       26.09     12.54 o 
  -7   4   2    12801.77    12909.27    205.82 o 
  -6   4   2    11056.96    11045.37    255.82 o 
  -5   4   2       87.73      129.24     19.75 o 
  -4   4   2     4557.33     5121.80    173.37 o 
  -3   4   2        6.19       13.69      5.11 o 
  -2   4   2    16348.92    16461.34    130.01 o 
  -1   4   2      349.13      365.65     17.87 o 
   0   4   2     3865.49     3998.31     56.67 o 
   1   4   2     5784.87     5924.08    123.23 o 
   2   4   2    19629.21    18756.00    532.88 o 
   3   4   2      141.90      137.36     14.15 o 
   4   4   2     3539.36     3774.74    150.96 o 
   5   4   2    14102.11    15347.54    498.69 o 
   6   4   2    37313.60    38010.60   1128.07 o 
   7   4   2     1416.00     1484.38     39.86 o 
   8   4   2     5801.01     6051.96    166.78 o 
   9   4   2     1437.65     1504.20     47.42 o 
  10   4   2    10927.07    10403.43    262.77 o 
  11   4   2     1867.89     1890.94     50.52 o 
  12   4   2      522.62      560.88     32.09 o 
  13   4   2     4343.43     4394.36    102.10 o 
  14   4   2     8255.37     8071.26    109.70 o 
  15   4   2      461.05      459.25     33.76 o 
  16   4   2     5256.05     5093.09     94.48 o 
  17   4   2     1656.79     1732.46     60.52 o 
  18   4   2      297.06      284.62     33.47 o 
  19   4   2      335.77      387.41     37.80 o 
  20   4   2     2445.06     2621.56     90.57 o 
  21   4   2      696.14      718.35     56.78 o 
  22   4   2      317.94      335.29     53.59 o 
  23   4   2      988.61     1119.82     97.94 o 
  24   4   2     3524.24     3981.08    168.08 o 
  25   4   2      131.05      207.94     65.09 o 
  26   4   2      129.32       99.45     59.41 o 
 -26   5   2      466.06      519.57     71.48 o 
 -25   5   2      109.18      127.42     49.69 o 
 -24   5   2       20.87       14.18     38.82 o 
 -23   5   2      638.04      639.17     69.07 o 
 -22   5   2        6.48       45.40     37.61 o 
 -21   5   2      186.21      191.27     47.07 o 
 -20   5   2      100.55       88.06     38.29 o 
 -19   5   2     1183.91     1235.77     77.66 o 
 -18   5   2       18.42       47.99     32.15 o 
 -17   5   2      110.98      129.56     29.16 o 
 -16   5   2       89.57       92.99     24.24 o 
 -15   5   2     2855.11     2880.43     75.27 o 
 -14   5   2     1297.34     1222.89     50.56 o 
 -13   5   2     1939.88     2017.01     58.97 o 
 -12   5   2      492.96      506.14     32.18 o 
 -11   5   2      105.47      107.85     17.52 o 
 -10   5   2        6.04       12.15     11.80 o 
  -9   5   2      119.95      171.52     28.95 o 
  -8   5   2     2376.59     2331.79     72.18 o 
  -7   5   2      357.45      373.30     33.83 o 
  -6   5   2     5225.25     5058.80    114.45 o 
  -5   5   2     1367.41     1359.63     51.34 o 
  -4   5   2     1116.40     1324.95     43.76 o 
  -3   5   2     2108.46     2176.21     53.60 o 
  -2   5   2     7738.70     7742.81    126.48 o 
   0   5   2     3380.97     3564.77     93.50 o 
   1   5   2     3556.90     3697.35    102.68 o 
   2   5   2      437.95      410.93     21.96 o 
   3   5   2       94.77       64.59     13.20 o 
   4   5   2     2216.81     2294.71     74.94 o 
   5   5   2     4514.13     4487.81    168.17 o 
   6   5   2    10552.47    11547.94    334.53 o 
   7   5   2      242.61      197.92     20.99 o 
   8   5   2     2493.95     2601.49     74.17 o 
   9   5   2      126.95      154.89     20.07 o 
  10   5   2       47.56       55.98     15.83 o 
  11   5   2      520.77      514.31     31.08 o 
  12   5   2     1082.96     1019.14     50.10 o 
  13   5   2      526.91      529.47     33.68 o 
  14   5   2      721.26      709.69     39.13 o 
  15   5   2      307.36      300.24     30.39 o 
  16   5   2      416.88      454.81     35.78 o 
  17   5   2      601.85      633.27     41.65 o 
  18   5   2      304.05      310.39     34.29 o 
  19   5   2      609.53      643.24     51.02 o 
  20   5   2       47.45       29.04     27.88 o 
  21   5   2      245.12      255.56     49.77 o 
  22   5   2      805.68      745.56     83.83 o 
  23   5   2        7.87      -10.20     41.59 o 
  24   5   2       49.39       39.49     49.58 o 
  25   5   2      348.86      411.50     78.12 o 
 -26   6   2       12.71      -13.52     41.46 o 
 -25   6   2       31.93        6.24     40.27 o 
 -24   6   2     1574.37     1809.33    105.39 o 
 -23   6   2      106.70      109.16     45.56 o 
 -22   6   2      114.35      102.53     44.91 o 
 -21   6   2      179.66      237.25     49.70 o 
 -20   6   2     3272.87     3361.50    122.26 o 
 -19   6   2     1219.05     1173.85     78.20 o 
 -18   6   2      734.34      702.08     63.60 o 
 -17   6   2     1465.28     1417.95     78.29 o 
 -16   6   2     1895.87     1873.12     85.67 o 
 -15   6   2      516.55      520.68     50.88 o 
 -14   6   2     1713.06     1626.87     54.76 o 
 -13   6   2     1034.80      985.89     52.77 o 
 -12   6   2     5724.81     5795.54    178.10 o 
 -11   6   2     3192.56     3174.55    126.26 o 
 -10   6   2    13196.69    12439.76    207.78 o 
  -9   6   2     1605.59     1447.57     62.61 o 
  -8   6   2      602.47      549.80     41.77 o 
  -7   6   2     1041.15     1025.72     53.37 o 
  -6   6   2    22576.36    22177.71    299.16 o 
  -5   6   2     1761.99     1714.97     38.63 o 
  -4   6   2     4859.59     5016.16     88.16 o 
  -3   6   2     5031.84     5249.09    124.33 o 
  -2   6   2    14934.49    14491.50    244.94 o 
  -1   6   2     6686.25     7129.07    163.64 o 
   0   6   2       12.42        6.29     10.71 o 
   1   6   2        5.29        1.06     11.01 o 
   2   6   2    32554.34    32752.77   1123.65 o 
   3   6   2     2235.70     2332.27     83.05 o 
   4   6   2      196.10      166.60     20.64 o 
   5   6   2      832.58      911.57     37.08 o 
   6   6   2    21685.79    22073.06    664.26 o 
   7   6   2     3497.55     3635.18     91.32 o 
   8   6   2      711.23      666.69     33.51 o 
   9   6   2      534.51      540.74     31.08 o 
  10   6   2     6897.54     6891.18    208.39 o 
  11   6   2      281.32      288.15     26.95 o 
  12   6   2       28.97       24.47     17.06 o 
  13   6   2      711.10      724.91     39.32 o 
  14   6   2     5820.65     5794.05    161.30 o 
  15   6   2     1456.51     1491.40     76.89 o 
  16   6   2      402.37      421.21     36.38 o 
  17   6   2     2515.34     2519.92     73.32 o 
  18   6   2       76.76       88.51     25.84 o 
  19   6   2     1109.03     1130.74     75.29 o 
  20   6   2     6145.11     6164.26    157.52 o 
  21   6   2       51.65       48.97     36.99 o 
  22   6   2      441.42      442.81     60.10 o 
  23   6   2      372.74      388.60     72.31 o 
  24   6   2     1331.08     1568.80    153.75 o 
  25   6   2      587.23      634.66    117.77 o 
 -25   7   2      105.64       73.30     48.84 o 
 -24   7   2        0.08        2.17     39.38 o 
 -23   7   2        6.16       14.43     38.41 o 
 -22   7   2      612.47      582.21     69.39 o 
 -21   7   2      956.87      985.57     80.42 o 
 -20   7   2      919.01      833.08     73.99 o 
 -19   7   2      872.83      840.30     71.51 o 
 -18   7   2     1349.84     1334.30     82.18 o 
 -17   7   2     2140.44     2033.45     94.59 o 
 -16   7   2     2297.84     2226.80     96.02 o 
 -15   7   2       52.19       58.12     33.49 o 
 -14   7   2       33.61       62.29     30.17 o 
 -13   7   2     1849.38     1796.13     80.09 o 
 -12   7   2      650.56      633.61     51.90 o 
 -11   7   2        0.04       13.77     23.72 o 
 -10   7   2     5932.49     5553.66    123.19 o 
  -9   7   2      108.36      115.87     28.02 o 
  -8   7   2     3290.25     3193.66     94.15 o 
  -7   7   2     2584.70     2579.96     80.44 o 
  -6   7   2     2554.28     2573.71     79.33 o 
  -5   7   2      635.23      672.12     23.00 o 
  -4   7   2     1266.87     1169.72     32.59 o 
  -3   7   2     3027.07     2993.78     79.95 o 
  -2   7   2     2816.44     2992.99     91.47 o 
  -1   7   2     1454.30     1318.48     40.12 o 
   0   7   2    11393.14    11878.25    280.96 o 
   1   7   2     3594.17     3551.13     87.11 o 
   2   7   2      474.64      605.94     31.21 o 
   3   7   2     1077.98      894.95     39.61 o 
   4   7   2        2.64        3.49     13.81 o 
   5   7   2      132.61      151.67     20.59 o 
   6   7   2      858.43      820.23     36.82 o 
   7   7   2     4641.13     4602.66    153.30 o 
   8   7   2     3611.45     3595.90     71.38 o 
   9   7   2     5801.57     5655.18    166.26 o 
  10   7   2     2767.46     2934.20    103.22 o 
  11   7   2     3136.37     3234.79     72.34 o 
  12   7   2      658.30      673.08     38.89 o 
  13   7   2     1252.44     1200.97     50.47 o 
  14   7   2      294.63      340.61     33.03 o 
  15   7   2      160.00      168.40     27.99 o 
  16   7   2      344.11      348.22     34.84 o 
  17   7   2      103.78      123.11     33.01 o 
  18   7   2      161.39      178.26     35.78 o 
  19   7   2      451.76      482.80     58.01 o 
  20   7   2      851.29      926.06     72.77 o 
  21   7   2      283.99      310.73     54.25 o 
  22   7   2      266.01      280.28     65.12 o 
  23   7   2      188.06      227.05     83.66 o 
  24   7   2       56.01      102.63     76.39 o 
 -24   8   2     3709.32     3766.19    149.39 o 
 -23   8   2        2.38       -1.95     40.50 o 
 -22   8   2        2.40      -15.75     38.26 o 
 -21   8   2       13.29      -13.59     35.77 o 
 -20   8   2     5311.04     5325.64    159.20 o 
 -19   8   2      108.29       97.36     40.85 o 
 -18   8   2      669.60      682.90     67.65 o 
 -17   8   2       27.28       21.99     33.86 o 
 -16   8   2     8914.89     8718.29    184.15 o 
 -15   8   2      118.94      125.03     38.74 o 
 -14   8   2      284.53      331.68     48.14 o 
 -13   8   2       12.76       35.36     29.40 o 
 -12   8   2     3317.30     3122.24    104.19 o 
 -11   8   2     9571.36     9308.42    186.94 o 
 -10   8   2     3130.16     2951.38     96.78 o 
  -9   8   2     1348.02     1357.37     70.91 o 
  -8   8   2     6826.35     6386.18    132.14 o 
  -7   8   2     1708.24     1591.88     69.27 o 
  -6   8   2     5911.81     5986.31    137.11 o 
  -5   8   2     1304.87     1249.33     43.71 o 
  -4   8   2     1851.94     1843.46     62.64 o 
  -3   8   2      814.48      850.28     33.37 o 
  -2   8   2     5162.07     4763.66    111.86 o 
  -1   8   2      556.45      568.42     30.33 o 
   0   8   2     1281.34     1304.41     42.79 o 
   1   8   2      587.94      586.35     31.96 o 
   2   8   2    15328.89    14673.20    399.20 o 
   3   8   2       11.78       15.57     14.46 o 
   4   8   2       27.05       51.98     16.47 o 
   5   8   2       22.67       19.20     14.77 o 
   6   8   2     2971.27     2902.46     96.88 o 
   7   8   2     4348.56     4215.95    120.66 o 
   8   8   2     3865.16     3771.37     81.87 o 
   9   8   2      533.44      542.86     35.18 o 
  10   8   2     4214.23     4347.95    142.59 o 
  11   8   2     1961.04     1937.88     60.79 o 
  12   8   2     2809.02     2919.94     75.30 o 
  13   8   2      931.99      932.48     46.68 o 
  14   8   2      546.68      612.93     41.28 o 
  15   8   2     1196.66     1151.69     61.71 o 
  16   8   2     3255.38     3312.81    135.42 o 
  17   8   2      259.48      216.60     38.99 o 
  18   8   2      136.55      164.29     36.39 o 
  19   8   2       41.25       13.45     32.90 o 
  20   8   2     1312.82     1446.56    108.74 o 
  21   8   2      118.52      130.69     54.84 o 
  22   8   2      958.31     1018.39     99.78 o 
  23   8   2       45.86       21.12     65.57 o 
 -23   9   2     1013.06      995.77     90.45 o 
 -22   9   2      499.40      557.32     72.61 o 
 -21   9   2      283.47      278.34     57.97 o 
 -20   9   2      400.48      391.54     62.38 o 
 -19   9   2      341.29      312.81     57.78 o 
 -18   9   2       86.47       77.74     41.02 o 
 -17   9   2     2970.12     2880.54    118.13 o 
 -16   9   2     2367.99     2302.80    104.98 o 
 -15   9   2      900.52      911.15     71.37 o 
 -14   9   2     1440.14     1583.78     86.48 o 
 -13   9   2        1.11       -6.94     28.76 o 
 -12   9   2     3123.40     3104.27    108.89 o 
 -11   9   2       88.16       97.56     33.68 o 
 -10   9   2     1841.81     1811.66     81.76 o 
  -9   9   2     3195.64     3112.83    101.21 o 
  -8   9   2       11.32        2.85     23.00 o 
  -7   9   2     3825.27     3794.38    169.07 o 
  -6   9   2     4187.03     4090.73     90.99 o 
  -5   9   2     5901.88     5774.92    136.52 o 
  -4   9   2      328.54      345.94     24.79 o 
  -3   9   2     2049.28     1963.31     50.75 o 
  -2   9   2      927.72      892.96     40.38 o 
  -1   9   2     1343.39     1342.08     48.45 o 
   0   9   2     1102.75     1213.50     43.78 o 
   1   9   2     2130.41     2092.23     56.39 o 
   2   9   2      392.65      366.55     29.16 o 
   3   9   2    12509.90    12082.73    370.97 o 
   4   9   2     4771.82     4793.20    164.99 o 
   5   9   2     1691.49     1638.77     53.77 o 
   6   9   2      402.20      416.52     32.05 o 
   7   9   2      886.98      949.97     43.92 o 
   8   9   2     5391.89     5361.78    175.11 o 
   9   9   2       39.87       33.83     20.11 o 
  10   9   2      491.71      549.15     37.96 o 
  11   9   2     1778.05     1793.98     60.62 o 
  12   9   2     2540.57     2534.80     81.69 o 
  13   9   2      726.19      794.28     53.76 o 
  14   9   2     4515.46     4559.17    111.31 o 
  15   9   2      176.18      141.33     34.92 o 
  16   9   2     2919.37     2871.60     94.73 o 
  17   9   2      212.10      225.63     39.68 o 
  18   9   2     1011.82     1004.33     99.19 o 
  19   9   2      134.78      203.67     58.80 o 
  20   9   2      747.98      693.21     85.84 o 
  21   9   2     1841.63     1985.32    129.48 o 
  22   9   2      122.92       92.99     57.31 o 
 -22  10   2      653.75      679.01     81.20 o 
 -21  10   2       75.51       48.11     45.09 o 
 -20  10   2     1407.02     1421.17     96.62 o 
 -19  10   2       63.69       35.89     40.25 o 
 -18  10   2     1585.94     1626.71     98.60 o 
 -17  10   2     2812.23     2666.77    117.11 o 
 -16  10   2      829.02      833.53     74.34 o 
 -15  10   2       78.23       84.76     41.27 o 
 -14  10   2      738.36      656.25     66.21 o 
 -13  10   2      215.79      159.86     42.85 o 
 -12  10   2     3095.88     2830.72    109.36 o 
 -11  10   2      736.31      623.44     60.42 o 
 -10  10   2      458.13      440.95     52.61 o 
  -9  10   2      100.20       76.07     33.23 o 
  -8  10   2       13.81       20.66     27.23 o 
  -7  10   2      192.24      162.80     37.12 o 
  -6  10   2    12168.89    11824.18    258.26 o 
  -5  10   2      802.89      766.76     34.49 o 
  -4  10   2      161.99      165.58     21.54 o 
  -3  10   2       93.47       83.78     19.14 o 
  -2  10   2     3090.28     3106.47     88.05 o 
  -1  10   2     1440.09     1405.48     49.43 o 
   0  10   2     3459.59     3415.06     73.61 o 
   1  10   2      110.87      103.35     21.48 o 
   2  10   2      117.72      111.80     22.48 o 
   3  10   2      612.15      595.58     37.34 o 
   4  10   2     1895.01     1870.29     81.67 o 
   5  10   2      361.97      375.19     32.65 o 
   6  10   2     2855.66     2758.36     88.19 o 
   7  10   2      414.18      394.35     34.13 o 
   8  10   2      175.22      226.48     29.75 o 
   9  10   2      595.48      613.54     40.70 o 
  10  10   2     7066.98     7018.53    165.22 o 
  11  10   2     1460.28     1590.36     60.17 o 
  12  10   2     2418.53     2489.70     85.40 o 
  13  10   2      429.80      453.28     45.98 o 
  14  10   2     2995.15     3009.45    165.73 o 
  15  10   2      336.80      318.09     43.20 o 
  16  10   2      746.28      805.62     69.92 o 
  17  10   2      138.00       99.63     41.69 o 
  18  10   2     1454.85     1358.08    111.37 o 
  19  10   2      403.05      392.74     73.02 o 
  20  10   2     1406.27     1431.89    115.48 o 
  21  10   2        1.27       16.72     50.35 o 
 -21  11   2     1091.20     1089.87     94.51 o 
 -20  11   2      400.71      437.70     69.49 o 
 -19  11   2     1286.58     1468.35    119.67 o 
 -18  11   2     1048.84     1034.01     87.17 o 
 -17  11   2     1534.91     1519.00     97.75 o 
 -16  11   2      611.31      587.75     67.85 o 
 -15  11   2      723.96      778.87     74.53 o 
 -14  11   2       42.92       72.88     41.48 o 
 -13  11   2      636.43      546.48     63.61 o 
 -12  11   2      245.43      254.36     51.61 o 
 -11  11   2      917.40      887.73     71.10 o 
 -10  11   2      188.78      160.27     42.79 o 
  -9  11   2      105.68      111.76     38.75 o 
  -8  11   2      810.63      797.88     65.19 o 
  -7  11   2     1643.20     1625.85     81.60 o 
  -6  11   2      374.63      357.26     48.48 o 
  -5  11   2      799.49      834.67     62.40 o 
  -4  11   2     3260.70     3167.50     82.61 o 
  -3  11   2      170.18      207.28     25.76 o 
  -2  11   2     3471.04     3372.73     98.38 o 
  -1  11   2      351.19      399.49     38.22 o 
   0  11   2     5850.33     5500.04    105.70 o 
   1  11   2     1035.31     1009.66     47.27 o 
   2  11   2       18.07       14.16     19.07 o 
   3  11   2      190.12      226.60     29.34 o 
   4  11   2      387.69      400.87     35.10 o 
   5  11   2      381.48      435.75     36.58 o 
   6  11   2      373.49      382.51     35.36 o 
   7  11   2       46.19       47.48     23.24 o 
   8  11   2      176.85      209.29     31.27 o 
   9  11   2     2062.06     2018.73     72.49 o 
  10  11   2      522.82      529.72     48.00 o 
  11  11   2     1449.77     1360.90     68.11 o 
  12  11   2      196.16      239.62     39.69 o 
  13  11   2     1152.03     1089.21     76.34 o 
  14  11   2      674.03      631.79     63.83 o 
  15  11   2       10.09       16.26     34.94 o 
  16  11   2     1076.40     1201.74     83.62 o 
  17  11   2       43.61       38.67     47.74 o 
  18  11   2     1293.99     1315.41    116.99 o 
  19  11   2      419.32      492.83     81.05 o 
  20  11   2      726.84      813.52     96.93 o 
 -20  12   2     1368.30     1342.58    103.89 o 
 -19  12   2      479.24      562.04     76.33 o 
 -18  12   2      779.53      731.97     80.80 o 
 -17  12   2       41.18       31.01     40.36 o 
 -16  12   2      799.93      854.66     80.86 o 
 -15  12   2      241.99      204.05     52.50 o 
 -14  12   2     1073.38      998.10     81.46 o 
 -13  12   2      557.39      494.38     64.59 o 
 -12  12   2     1222.42     1228.18     85.47 o 
 -11  12   2      155.89      203.56     49.16 o 
 -10  12   2      923.69      989.63     76.07 o 
  -9  12   2        3.78       -8.54     33.74 o 
  -8  12   2     1561.36     1690.81     90.91 o 
  -7  12   2      802.97      747.15     65.24 o 
  -6  12   2     2665.17     2573.68    118.30 o 
  -5  12   2       79.19       51.35     34.01 o 
  -4  12   2     2665.09     2728.88    103.71 o 
  -3  12   2      392.20      435.18     51.44 o 
  -2  12   2     3866.27     3832.96     97.13 o 
  -1  12   2      253.01      260.62     31.08 o 
   0  12   2     1238.61     1248.33     53.91 o 
   1  12   2      266.16      232.83     31.14 o 
   2  12   2      936.38      967.35     49.89 o 
   3  12   2       22.85       53.77     23.11 o 
   4  12   2      787.44      753.43     46.30 o 
   5  12   2      425.97      412.33     38.46 o 
   6  12   2     1786.29     1752.11     65.47 o 
   7  12   2       38.25       26.75     23.26 o 
   8  12   2     3540.24     3535.25    101.76 o 
   9  12   2      714.09      679.86     53.13 o 
  10  12   2     2882.62     2901.93     96.16 o 
  11  12   2      119.27      176.03     44.62 o 
  12  12   2       75.84       91.35     39.33 o 
  13  12   2        0.53       -7.32     32.86 o 
  14  12   2     2983.38     3115.48    122.51 o 
  15  12   2       28.82        7.11     37.59 o 
  16  12   2      739.57      762.13     74.53 o 
  17  12   2      167.86      190.87     61.88 o 
  18  12   2      563.79      581.16     86.60 o 
 -18  13   2      879.89      918.24     90.41 o 
 -17  13   2       28.59       23.22     45.47 o 
 -16  13   2      178.51      121.72     50.14 o 
 -15  13   2      273.82      254.23     57.39 o 
 -14  13   2     1446.29     1484.41     98.16 o 
 -13  13   2        9.18      -12.71     35.92 o 
 -12  13   2      720.19      703.61     73.32 o 
 -11  13   2        1.49      -18.03     33.88 o 
 -10  13   2     2918.04     2657.18    120.38 o 
  -9  13   2        3.60       -6.67     34.34 o 
  -8  13   2     4974.46     4920.43    171.22 o 
  -7  13   2      538.13      519.62     61.34 o 
  -6  13   2     2558.86     2404.38    105.25 o 
  -5  13   2     2068.91     1870.35     93.30 o 
  -4  13   2     1989.34     1982.36    100.92 o 
  -3  13   2     2160.70     1937.40     92.37 o 
  -2  13   2        3.89       42.25     31.86 o 
  -1  13   2     2331.76     2212.19     81.00 o 
   0  13   2       55.60      107.08     30.86 o 
   1  13   2      912.36      840.92     48.87 o 
   2  13   2       65.64       50.41     24.40 o 
   3  13   2     2861.79     2778.86     81.01 o 
   4  13   2        8.09       -8.01     22.06 o 
   5  13   2     4227.74     3949.92    111.89 o 
   6  13   2     2038.73     2139.08     74.22 o 
   7  13   2     2109.26     2001.35     82.65 o 
   8  13   2      469.94      465.37     49.74 o 
   9  13   2     2411.58     2364.50    104.95 o 
  10  13   2     1093.99     1074.94     87.64 o 
  11  13   2      207.78      245.71     51.39 o 
  12  13   2      728.79      694.42     70.19 o 
  13  13   2       24.89       -2.58     35.57 o 
  14  13   2      961.97      949.46    105.46 o 
  15  13   2      215.93      266.12     56.96 o 
  16  13   2      362.10      500.60     82.24 o 
  17  13   2      241.74      193.39     65.66 o 
 -16  14   2      445.46      464.25     73.82 o 
 -15  14   2       34.63       42.57     45.63 o 
 -14  14   2      744.90      728.58     80.75 o 
 -13  14   2      348.69      339.06     63.20 o 
 -12  14   2      779.50      821.07     81.03 o 
 -11  14   2        9.17       -2.11     38.10 o 
 -10  14   2      578.64      538.28     67.99 o 
  -9  14   2        0.99        6.93     35.22 o 
  -8  14   2     1452.18     1582.69     97.33 o 
  -7  14   2      125.06      194.39     48.66 o 
  -6  14   2     1045.57      982.95     77.99 o 
  -5  14   2     2121.77     2159.29    104.32 o 
  -4  14   2     2957.12     2902.12    116.15 o 
  -3  14   2       22.11       32.60     34.41 o 
  -2  14   2      514.24      524.86     60.28 o 
  -1  14   2        0.21       -6.77     30.98 o 
   0  14   2     1164.81     1181.47     77.65 o 
   1  14   2        0.30       16.23     27.33 o 
   2  14   2     1524.07     1610.68     75.07 o 
   3  14   2      200.93      170.96     33.11 o 
   4  14   2     3812.01     3791.01     97.57 o 
   5  14   2      525.40      518.10     51.56 o 
   6  14   2      523.51      570.16     53.24 o 
   7  14   2        0.05       -8.83     33.03 o 
   8  14   2     3032.26     3103.90    121.51 o 
   9  14   2       32.78        2.27     34.88 o 
  10  14   2     2054.56     2046.47    105.65 o 
  11  14   2       79.19       87.11     43.63 o 
  12  14   2      972.83     1020.31     83.46 o 
  13  14   2       19.52       31.22     42.00 o 
  14  14   2      613.91      582.01     71.81 o 
  15  14   2      475.36      530.41     73.02 o 
 -13  15   2       72.98       62.32     47.74 o 
 -12  15   2      472.12      526.18     73.47 o 
 -11  15   2       77.09       65.07     47.85 o 
 -10  15   2     2611.64     2721.99    128.76 o 
  -9  15   2      141.58      156.64     51.43 o 
  -8  15   2     1003.85      926.99     82.64 o 
  -7  15   2     1096.01     1092.35     86.26 o 
  -6  15   2      906.19      910.02     79.49 o 
  -5  15   2       90.97       73.17     40.09 o 
  -4  15   2      416.90      434.04     62.16 o 
  -3  15   2      680.02      744.14     71.39 o 
  -2  15   2      564.92      513.87     63.32 o 
  -1  15   2      520.63      612.01     65.24 o 
   0  15   2       85.35      135.11     48.33 o 
   1  15   2     1038.76     1070.54     77.00 o 
   2  15   2        1.08        6.54     33.30 o 
   3  15   2     1398.90     1338.79     84.55 o 
   4  15   2      329.73      318.90     63.63 o 
   5  15   2     1782.53     1802.71    115.20 o 
   6  15   2      244.30      303.72     54.77 o 
   7  15   2     1142.38     1229.03     85.18 o 
   8  15   2      840.87     1056.68     83.71 o 
   9  15   2     1379.70     1301.17     96.98 o 
  10  15   2     1420.09     1502.03     97.33 o 
  11  15   2       65.68       38.50     41.76 o 
  12  15   2      682.10      691.72     76.90 o 
 -10  16   2     1094.82     1088.41     94.63 o 
  -9  16   2      317.89      446.61     70.61 o 
  -8  16   2     1560.29     1622.26    105.05 o 
  -7  16   2      390.37      391.40     65.42 o 
  -6  16   2     1919.76     1931.72    108.98 o 
  -5  16   2      194.47      132.89     48.63 o 
  -4  16   2      172.23      162.68     49.85 o 
  -3  16   2      162.21      173.48     48.93 o 
  -2  16   2      238.70      294.77     56.56 o 
  -1  16   2      427.59      546.40     66.53 o 
   0  16   2     3884.50     3861.19    137.30 o 
   1  16   2        3.63       59.43     91.74 o 
   2  16   2      689.06      626.07    108.61 o 
   3  16   2      181.38      217.24     77.18 o 
   4  16   2     1908.30     2050.50    162.68 o 
   5  16   2       41.56       29.33     46.13 o 
   6  16   2      269.09      341.10     70.34 o 
   7  16   2      132.84      101.12     54.32 o 
   8  16   2     1608.13     1550.79     99.66 o 
   9  16   2       28.00       22.13     42.24 o 
  -4  17   2      463.17      555.94     73.30 o 
  -3  17   2      547.06      568.85     72.77 o 
  -2  17   2      293.68      378.44     76.46 o 
  -1  17   2      159.37       77.32     72.08 o 
   0  17   2      501.12      630.63    113.88 o 
   1  17   2      234.72      208.31     84.02 o 
   2  17   2      310.36      374.94    140.52 o 
   3  17   2      161.99      114.13     75.92 o 
 -27   1   3     1700.97     1721.06    120.47 o 
 -26   1   3       15.62       16.51     44.97 o 
 -25   1   3      249.60      321.09     48.47 o 
 -24   1   3      137.54      144.80     38.52 o 
 -23   1   3    10595.61    11600.66    219.70 o 
 -22   1   3       86.82      105.64     29.19 o 
 -21   1   3      423.43      453.62     40.60 o 
 -20   1   3      160.50      187.07     31.68 o 
 -19   1   3    10945.23    11240.90    182.78 o 
 -18   1   3        3.64       13.97     19.65 o 
 -17   1   3       67.81       73.63     21.72 o 
 -16   1   3       20.14        2.58     16.23 o 
 -15   1   3     2264.96     2161.27     58.83 o 
 -14   1   3     1204.65     1132.16     43.30 o 
 -13   1   3     1324.15     1222.29     51.14 o 
 -12   1   3     2564.12     2272.67     63.99 o 
 -11   1   3    12892.71    12397.45    360.59 o 
 -10   1   3    13682.89    13907.40    452.32 o 
  -9   1   3    10177.73     9698.03    383.74 o 
  -8   1   3    17452.20    17979.35    717.10 o 
  -7   1   3     3726.19     3459.51    112.42 o 
  -6   1   3    35023.21    35578.88   1561.04 o 
  -5   1   3    19085.62    19265.20    866.96 o 
  -4   1   3     3851.62     4131.36    168.95 o 
  -3   1   3     4801.87     4949.56    201.82 o 
  -2   1   3     1848.96     2142.22     64.67 o 
  -1   1   3       66.44      111.84     11.40 o 
   0   1   3      257.75      233.65     14.31 o 
   1   1   3     2397.22     2306.40     75.67 o 
   2   1   3     2505.12     2589.95     65.90 o 
   3   1   3    30742.81    32493.97    539.48 o 
   4   1   3      843.53     1037.27     38.87 o 
   5   1   3     7320.07     8301.60     84.91 o 
   6   1   3     5715.74     5836.84     70.61 o 
   7   1   3    71660.51    68280.66    401.28 o 
   8   1   3      138.11      131.83     18.04 o 
   9   1   3      429.90      432.66     20.09 o 
  10   1   3      146.01      123.80     14.17 o 
  11   1   3     7331.73     6840.32    114.14 o 
  12   1   3      321.44      333.42     23.06 o 
  13   1   3      649.70      638.95     31.60 o 
  14   1   3     1702.29     1638.88     48.33 o 
  15   1   3     2215.96     2127.08     59.97 o 
  16   1   3      391.95      416.29     31.40 o 
  17   1   3     2996.70     3007.09     85.64 o 
  18   1   3     1760.23     1735.24     86.68 o 
  19   1   3     1184.67     1231.28     79.52 o 
  20   1   3     1781.12     1759.64     93.91 o 
  21   1   3     3863.39     4071.24    134.53 o 
  22   1   3     1256.65     1289.54     87.30 o 
  23   1   3      868.95      933.61     79.95 o 
  24   1   3      718.52      769.72     77.42 o 
  25   1   3     2070.60     2477.21    121.45 o 
 -27   2   3       23.46       47.77     43.68 o 
 -26   2   3        1.41       -9.14     36.92 o 
 -25   2   3      879.56      930.19     77.95 o 
 -24   2   3        5.83      -12.94     33.43 o 
 -23   2   3      127.25      131.99     37.12 o 
 -22   2   3       82.37       90.46     33.24 o 
 -21   2   3       85.65       73.75     30.27 o 
 -20   2   3       37.87       50.37     23.71 o 
 -19   2   3     2680.28     2612.45     73.98 o 
 -18   2   3      171.85      143.40     25.98 o 
 -17   2   3     3128.27     2995.22     72.52 o 
 -16   2   3     1270.48     1204.79     47.79 o 
 -15   2   3       15.60        6.82     15.79 o 
 -14   2   3      441.14      418.97     29.05 o 
 -13   2   3        5.42       21.11     13.50 o 
 -12   2   3      230.36      221.96     21.65 o 
 -11   2   3       46.45       57.99     14.84 o 
 -10   2   3      289.24      255.41     21.08 o 
  -9   2   3       91.83       41.11     13.69 o 
  -8   2   3     1004.41      977.69     44.64 o 
  -7   2   3     5645.21     6019.78    214.16 o 
  -6   2   3     1210.12     1210.99     35.29 o 
  -5   2   3      100.36      169.52     13.76 o 
  -4   2   3     2114.54     1970.15     63.06 o 
  -3   2   3     5746.15     6327.60    179.64 o 
  -2   2   3      180.93      162.72     13.45 o 
  -1   2   3     4143.11     4240.34     91.06 o 
   0   2   3       11.85       12.36      8.16 o 
   1   2   3     5975.34     6077.23    150.45 o 
   2   2   3     2282.01     2108.00     49.78 o 
   3   2   3     9559.05    10071.83    250.49 o 
   4   2   3      705.00      810.64     29.50 o 
   5   2   3     7669.69     8254.31    127.79 o 
   6   2   3     1070.09     1095.75     36.38 o 
   7   2   3       80.36       82.01      8.74 o 
   8   2   3      385.93      482.02     21.16 o 
   9   2   3      203.58      145.99     15.29 o 
  10   2   3      122.81      124.98     15.51 o 
  11   2   3        3.52        5.26     10.73 o 
  12   2   3       41.97       22.83     12.84 o 
  13   2   3      699.39      697.88     33.32 o 
  14   2   3     1159.81     1095.74     41.39 o 
  15   2   3      768.54      768.11     38.34 o 
  16   2   3     1627.24     1649.09     64.37 o 
  17   2   3      353.74      293.53     39.70 o 
  18   2   3      492.73      518.44     55.19 o 
  19   2   3       33.53       50.33     35.02 o 
  20   2   3      360.99      359.08     54.03 o 
  21   2   3        4.08        8.20     35.92 o 
  22   2   3      370.43      461.97     61.53 o 
  23   2   3      561.73      672.22     72.10 o 
  24   2   3      110.22      139.45     49.03 o 
  25   2   3      153.55      166.75     53.55 o 
 -27   3   3     3204.44     3608.51    143.59 o 
 -26   3   3       81.55       82.80     45.46 o 
 -25   3   3        1.92       -6.12     37.38 o 
 -24   3   3       54.60       44.99     39.49 o 
 -23   3   3     5645.68     5822.01    160.65 o 
 -22   3   3       14.38       21.03     33.97 o 
 -21   3   3      557.56      526.45     59.63 o 
 -20   3   3      140.54       88.40     30.51 o 
 -19   3   3     9748.11     9940.42    232.79 o 
 -18   3   3     2397.53     2337.65     78.33 o 
 -17   3   3        4.48        1.90     16.97 o 
 -16   3   3     5198.50     4946.54     97.59 o 
 -15   3   3     5184.83     5153.70    104.48 o 
 -14   3   3       82.62      110.23     18.95 o 
 -13   3   3     3086.64     2956.19     81.80 o 
 -12   3   3     2285.06     2274.56     50.41 o 
 -11   3   3     1497.60     1362.15     38.60 o 
 -10   3   3     1784.04     1592.59     45.49 o 
  -9   3   3     8425.49     8188.15    213.06 o 
  -8   3   3    16022.35    16014.19    435.26 o 
  -7   3   3    12569.75    12903.00    318.95 o 
  -6   3   3     4265.77     4595.47    155.98 o 
  -5   3   3    14040.02    14305.00    473.41 o 
  -4   3   3     3039.69     3292.47     90.85 o 
  -3   3   3      937.87      979.19     37.69 o 
  -2   3   3      605.07      572.91     22.23 o 
  -1   3   3     6947.43     6664.16     73.97 o 
   0   3   3      110.79       67.71     11.52 o 
   1   3   3        3.82       21.30      9.01 o 
   2   3   3     5440.31     5718.69     65.09 o 
   3   3   3    37547.76    37383.79    834.92 o 
   4   3   3       54.99       44.19     10.87 o 
   5   3   3        0.15        0.50      8.97 o 
   6   3   3       25.76       17.97     10.51 o 
   7   3   3     8017.37     7914.16    149.13 o 
   8   3   3     2721.41     2811.03     72.62 o 
   9   3   3      750.37      828.21     34.05 o 
  10   3   3       96.54      110.03     16.33 o 
  11   3   3     8577.06     8449.87    153.01 o 
  12   3   3     1125.65     1127.71     39.81 o 
  13   3   3      651.96      626.14     33.80 o 
  14   3   3     2683.34     2713.67     63.16 o 
  15   3   3      568.95      597.58     35.79 o 
  16   3   3     5910.94     5767.18    114.99 o 
  17   3   3     3695.26     3698.38     96.79 o 
  18   3   3     5631.84     5592.94    120.60 o 
  19   3   3      495.12      444.77     55.55 o 
  20   3   3     2175.97     2129.90    101.10 o 
  21   3   3     3589.88     3631.81    146.26 o 
  22   3   3     1095.85     1138.34     82.64 o 
  23   3   3      741.33      782.37     75.27 o 
  24   3   3      357.68      382.69     63.24 o 
  25   3   3     2573.79     2795.98    152.80 o 
 -26   4   3      154.42      168.03     54.65 o 
 -25   4   3        1.81       -9.26     35.77 o 
 -24   4   3      243.04      231.39     54.57 o 
 -23   4   3       83.89       87.00     43.19 o 
 -22   4   3      190.53      242.75     50.36 o 
 -21   4   3       32.03       49.40     35.86 o 
 -20   4   3      102.47      110.62     38.54 o 
 -19   4   3       29.07       14.06     32.07 o 
 -18   4   3      831.98      829.80     51.35 o 
 -17   4   3      577.07      596.31     43.63 o 
 -16   4   3      179.32      152.19     27.13 o 
 -15   4   3      145.75      119.21     19.15 o 
 -14   4   3     1663.88     1710.12     45.65 o 
 -13   4   3     2765.91     2698.46     52.67 o 
 -12   4   3     1570.80     1531.64     38.26 o 
 -11   4   3      673.76      623.60     27.83 o 
 -10   4   3     1010.19      969.35     26.40 o 
  -9   4   3       60.32       37.00     11.73 o 
  -8   4   3     1911.82     1948.93     62.72 o 
  -7   4   3      895.12      847.77     38.51 o 
  -6   4   3       94.58      115.02     16.51 o 
  -5   4   3     1022.00     1251.08     40.20 o 
  -4   4   3     3785.46     4015.80    102.85 o 
  -3   4   3     2721.85     2573.07     52.78 o 
  -2   4   3        7.16       14.01      8.82 o 
  -1   4   3      907.36     1077.15     30.96 o 
   0   4   3      257.81      236.30     17.52 o 
   1   4   3      170.36      216.36     17.30 o 
   2   4   3     1411.14     1391.38     36.49 o 
   3   4   3      422.46      465.57     23.94 o 
   4   4   3      968.58     1042.63     33.70 o 
   5   4   3      205.88      162.44     18.12 o 
   6   4   3     7959.51     8443.86    218.85 o 
   7   4   3     4625.84     5027.55    160.28 o 
   8   4   3     1444.79     1441.80     41.59 o 
   9   4   3        4.62        9.47     12.48 o 
  10   4   3      503.97      461.21     27.90 o 
  11   4   3     1011.41     1085.41     40.08 o 
  12   4   3      625.93      642.78     33.67 o 
  13   4   3     1373.10     1423.22     48.03 o 
  14   4   3      995.86     1015.33     43.94 o 
  15   4   3     1449.71     1374.44     51.16 o 
  16   4   3      439.93      425.43     41.69 o 
  17   4   3     3272.79     3101.97     91.12 o 
  18   4   3      320.74      311.02     40.88 o 
  19   4   3     1295.68     1228.71     79.20 o 
  20   4   3      471.43      522.57     60.42 o 
  21   4   3       14.18       22.64     35.35 o 
  22   4   3       74.76       45.51     40.22 o 
  23   4   3      691.07      726.16     82.41 o 
  24   4   3       36.62       38.60     51.41 o 
  25   4   3      170.76      179.44     66.46 o 
 -26   5   3       39.89       50.91     46.43 o 
 -25   5   3       33.34       33.89     42.53 o 
 -24   5   3      213.59      245.83     55.31 o 
 -23   5   3     3653.36     3730.14    136.99 o 
 -22   5   3        0.12        0.76     34.88 o 
 -21   5   3     1348.23     1302.70     85.97 o 
 -20   5   3     1039.46     1009.36     74.63 o 
 -19   5   3     6458.19     6037.27    155.21 o 
 -18   5   3      222.52      284.41     48.93 o 
 -17   5   3      779.26      742.85     62.16 o 
 -16   5   3       16.26        3.52     26.70 o 
 -15   5   3     3577.11     3348.58    145.02 o 
 -14   5   3     1435.46     1333.51     69.90 o 
 -13   5   3     4437.95     4394.02    140.44 o 
 -12   5   3     1867.69     1897.98     45.91 o 
 -11   5   3     2776.70     2620.56     84.69 o 
 -10   5   3     7957.69     7686.25    161.73 o 
  -9   5   3     4398.94     4327.76    122.43 o 
  -8   5   3     2838.36     2740.70     92.95 o 
  -7   5   3     4391.61     4020.54    113.08 o 
  -6   5   3     3430.51     3426.02    111.10 o 
  -5   5   3    24360.27    25282.27    796.43 o 
  -4   5   3       10.18        6.30     12.33 o 
  -3   5   3     2984.64     3081.51     73.42 o 
  -2   5   3    13220.71    13826.15    195.82 o 
  -1   5   3    28126.18    28478.68    562.35 o 
   0   5   3     2082.88     2183.10     46.43 o 
   1   5   3    17077.60    17928.55    187.81 o 
   2   5   3       68.55       71.20     15.39 o 
   3   5   3    38829.89    38816.01    768.80 o 
   4   5   3      165.90      175.71     20.74 o 
   5   5   3     1257.97     1386.49     43.66 o 
   6   5   3      238.77      201.37     20.97 o 
   7   5   3    20810.99    21746.54    682.43 o 
   8   5   3     2236.27     2162.67     52.67 o 
   9   5   3      311.61      322.18     25.49 o 
  10   5   3        4.57        3.31     12.99 o 
  11   5   3    13408.43    13206.14    302.12 o 
  12   5   3       63.58       82.78     19.50 o 
  13   5   3     1475.69     1466.36     50.90 o 
  14   5   3      585.75      614.47     38.15 o 
  15   5   3     5042.33     5061.28    115.97 o 
  16   5   3     4124.94     4053.20    102.00 o 
  17   5   3     1166.49     1089.62     61.25 o 
  18   5   3     2601.00     2758.90     91.41 o 
  19   5   3      464.20      425.52     55.37 o 
  20   5   3      674.47      724.25     66.43 o 
  21   5   3     1301.91     1288.40     83.22 o 
  22   5   3      175.99      217.79     60.81 o 
  23   5   3      193.85      161.09     59.72 o 
  24   5   3      885.35      950.76    100.59 o 
 -25   6   3      203.45      210.20     55.60 o 
 -24   6   3      953.73      945.85     84.39 o 
 -23   6   3       10.57       23.34     39.31 o 
 -22   6   3     1536.74     1509.36     94.51 o 
 -21   6   3       50.23       72.22     40.75 o 
 -20   6   3     1118.58     1161.74     82.01 o 
 -19   6   3     1017.37      961.59     74.82 o 
 -18   6   3      642.84      643.64     63.59 o 
 -17   6   3        5.47        9.12     32.10 o 
 -16   6   3     1506.66     1435.86     80.55 o 
 -15   6   3      109.81      139.90     36.72 o 
 -14   6   3       62.06       85.25     31.79 o 
 -13   6   3      788.83      741.55     56.29 o 
 -12   6   3      339.77      368.50     43.02 o 
 -11   6   3     1396.26     1413.66     68.20 o 
 -10   6   3       89.42       92.07     26.73 o 
  -9   6   3    12073.02    11911.91    261.34 o 
  -8   6   3       89.02      105.63     26.59 o 
  -7   6   3     3741.01     3764.29    108.54 o 
  -6   6   3     4091.74     3977.74     95.02 o 
  -5   6   3     2217.23     2346.82     92.38 o 
  -4   6   3     1023.25     1266.63     55.89 o 
  -3   6   3     3813.88     3998.75     60.07 o 
  -2   6   3     4100.72     4126.22     62.34 o 
  -1   6   3      672.39      707.65     31.45 o 
   0   6   3     2000.96     2048.72     52.82 o 
   1   6   3     1054.86     1189.69     39.97 o 
   2   6   3     2415.51     2420.87     60.33 o 
   3   6   3     1049.40     1024.24     38.98 o 
   4   6   3     5172.52     5008.99    138.37 o 
   5   6   3     3702.53     3941.84    111.23 o 
   6   6   3       11.57        0.40     13.63 o 
   7   6   3      564.46      510.67     34.49 o 
   8   6   3     1384.44     1413.34     47.86 o 
   9   6   3     1592.61     1526.32     49.14 o 
  10   6   3        5.06       17.89     15.65 o 
  11   6   3     4583.76     4518.38    124.39 o 
  12   6   3     1461.96     1551.22     72.01 o 
  13   6   3       48.39       54.45     20.72 o 
  14   6   3       40.10       39.15     20.67 o 
  15   6   3       62.67       89.29     24.73 o 
  16   6   3      144.95      138.07     33.03 o 
  17   6   3      787.24      867.78     57.20 o 
  18   6   3     1197.59     1283.55     68.54 o 
  19   6   3       20.34       10.96     27.25 o 
  20   6   3       20.72       18.09     43.14 o 
  21   6   3      338.03      411.79     72.13 o 
  22   6   3      696.60      734.08     89.35 o 
  23   6   3       86.68      118.95     56.84 o 
  24   6   3      178.63       93.81     57.74 o 
 -25   7   3      420.86      413.84     68.73 o 
 -24   7   3       18.45       20.95     40.59 o 
 -23   7   3      247.02      274.32     58.62 o 
 -22   7   3      257.36      262.04     56.00 o 
 -21   7   3       62.18       67.76     42.23 o 
 -20   7   3      342.24      335.96     56.94 o 
 -19   7   3     3073.62     3140.02    121.64 o 
 -18   7   3      131.80      150.41     43.49 o 
 -17   7   3      719.69      730.86     66.29 o 
 -16   7   3       34.97       58.55     35.38 o 
 -15   7   3     4470.03     4511.34    170.42 o 
 -14   7   3      252.01      271.83     44.91 o 
 -13   7   3     1721.33     1636.40     79.16 o 
 -12   7   3     1551.73     1420.01     73.41 o 
 -11   7   3     4446.91     4219.78    114.09 o 
 -10   7   3     1838.06     1667.54     73.95 o 
  -9   7   3     2224.00     2146.24     87.86 o 
  -8   7   3     3128.09     2912.34     90.04 o 
  -7   7   3       12.51        0.92     19.22 o 
  -6   7   3     1761.37     1566.73     65.59 o 
  -5   7   3      721.91      640.57     53.61 o 
  -4   7   3     2350.21     2515.01     59.01 o 
  -3   7   3     9723.37    10388.63    145.21 o 
  -2   7   3      543.60      631.62     29.75 o 
  -1   7   3    16061.53    15803.45    224.81 o 
   0   7   3      191.02      194.30     21.18 o 
   1   7   3      729.00      690.29     36.58 o 
   2   7   3      810.94      802.51     36.42 o 
   3   7   3    15575.57    15621.01    366.12 o 
   4   7   3     1154.04     1208.80     43.27 o 
   5   7   3       25.53       34.55     15.92 o 
   6   7   3      622.52      757.82     37.33 o 
   7   7   3     8822.20     8909.54    236.29 o 
   8   7   3      170.96      150.15     23.09 o 
   9   7   3      268.58      268.55     27.77 o 
  10   7   3        6.03       15.49     16.73 o 
  11   7   3     4432.11     4236.38     84.79 o 
  12   7   3        8.22       25.34     18.95 o 
  13   7   3     1365.03     1432.46     55.83 o 
  14   7   3      390.41      413.65     36.06 o 
  15   7   3     4420.15     4586.24     96.05 o 
  16   7   3     1115.45     1077.15     61.76 o 
  17   7   3     5519.20     5528.64    125.78 o 
  18   7   3      321.83      325.46     43.81 o 
  19   7   3       22.86       18.61     35.51 o 
  20   7   3       84.01       76.35     47.92 o 
  21   7   3      377.99      389.15     72.70 o 
  22   7   3       42.17       65.34     52.86 o 
  23   7   3     1093.61     1255.72    143.62 o 
 -24   8   3       15.08        7.52     45.85 o 
 -23   8   3      155.13      189.82     54.59 o 
 -22   8   3      359.99      454.72     68.33 o 
 -21   8   3        0.91       -7.41     38.28 o 
 -20   8   3      849.19      884.71     78.76 o 
 -19   8   3      454.43      414.00     61.41 o 
 -18   8   3      445.69      431.78     60.53 o 
 -17   8   3      110.72       71.48     38.73 o 
 -16   8   3     1180.79     1075.78     76.35 o 
 -15   8   3     3714.84     3442.02    120.12 o 
 -14   8   3        7.63        2.40     29.22 o 
 -13   8   3     1220.75     1246.87     75.74 o 
 -12   8   3       21.58       21.17     28.10 o 
 -11   8   3       13.46       16.31     25.78 o 
 -10   8   3       98.45       88.23     30.34 o 
  -9   8   3     2059.44     2057.95     97.30 o 
  -8   8   3     1298.14     1296.43     67.54 o 
  -7   8   3      643.04      588.33     49.08 o 
  -6   8   3      651.84      668.55     50.13 o 
  -5   8   3     2865.00     2972.86     66.19 o 
  -4   8   3       38.72       23.56     16.17 o 
  -3   8   3     6516.70     6603.58     88.51 o 
  -2   8   3     8190.49     8164.94    171.06 o 
  -1   8   3      161.14      141.03     20.08 o 
   0   8   3     1163.92     1113.08     41.23 o 
   1   8   3     1815.24     1853.70     52.27 o 
   2   8   3     1952.44     2037.29     55.43 o 
   3   8   3     1832.07     1863.06     53.81 o 
   4   8   3     3440.04     3412.94     82.15 o 
   5   8   3      466.22      505.53     33.22 o 
   6   8   3      744.59      740.76     39.28 o 
   7   8   3      223.62      232.76     27.49 o 
   8   8   3     2324.92     2464.76    106.10 o 
   9   8   3        4.33       -1.52     17.02 o 
  10   8   3     1178.71     1107.24     48.68 o 
  11   8   3      720.19      685.94     41.74 o 
  12   8   3     1558.63     1523.86     57.94 o 
  13   8   3       11.93       35.17     22.00 o 
  14   8   3      537.02      530.94     40.93 o 
  15   8   3     2923.76     2903.41     91.85 o 
  16   8   3      669.41      702.17     53.94 o 
  17   8   3     2059.26     2153.52     99.37 o 
  18   8   3       51.62       20.64     35.43 o 
  19   8   3      696.00      715.84     69.71 o 
  20   8   3      162.83      174.44     61.04 o 
  21   8   3     1355.40     1281.88    107.20 o 
  22   8   3      155.43      138.67     79.12 o 
 -23   9   3     1473.92     1488.08    106.96 o 
 -22   9   3      209.58      206.85     56.46 o 
 -21   9   3      245.33      259.58     58.07 o 
 -20   9   3      512.33      517.49     69.92 o 
 -19   9   3     5533.81     5654.35    204.06 o 
 -18   9   3       81.44       59.63     40.26 o 
 -17   9   3      378.06      386.01     58.75 o 
 -16   9   3      779.82      683.25     68.14 o 
 -15   9   3     5721.92     5506.74    153.54 o 
 -14   9   3      388.02      390.46     54.67 o 
 -13   9   3     3119.88     2859.83    109.73 o 
 -12   9   3       65.23       52.88     33.46 o 
 -11   9   3     5573.72     5427.79    139.99 o 
 -10   9   3       81.58       76.78     31.90 o 
  -9   9   3      637.42      611.79     55.22 o 
  -8   9   3     1512.24     1512.83     75.94 o 
  -7   9   3      729.55      697.73     55.02 o 
  -6   9   3     1795.57     1717.03     75.89 o 
  -5   9   3     2202.77     2264.47     77.40 o 
  -4   9   3     2585.72     2732.11     56.45 o 
  -3   9   3     1851.67     1906.40     57.76 o 
  -2   9   3      519.67      584.45     33.24 o 
  -1   9   3     8141.12     8132.64    176.20 o 
   0   9   3     1444.83     1373.02     47.78 o 
   1   9   3      370.04      345.08     28.95 o 
   2   9   3     1048.24     1060.02     44.72 o 
   3   9   3     3160.45     3198.89     72.82 o 
   4   9   3     2224.71     2121.82     65.40 o 
   5   9   3       71.06       38.33     19.14 o 
   6   9   3      305.08      311.43     30.78 o 
   7   9   3     2161.29     2130.66     87.58 o 
   8   9   3      293.43      308.21     32.23 o 
   9   9   3      585.97      625.62     41.15 o 
  10   9   3     1837.05     1892.69     63.80 o 
  11   9   3     1176.84     1240.28     55.22 o 
  12   9   3      338.19      325.72     35.50 o 
  13   9   3     1711.36     1652.96     63.61 o 
  14   9   3       46.12       63.47     25.74 o 
  15   9   3     4521.52     4458.87    133.99 o 
  16   9   3      155.08      192.46     45.55 o 
  17   9   3     2151.11     2259.55    103.87 o 
  18   9   3       33.95       39.40     37.41 o 
  19   9   3      250.11      221.04     49.97 o 
  20   9   3      233.81      181.04     78.94 o 
  21   9   3     1875.00     2070.22    186.20 o 
 -22  10   3      459.53      490.21     74.36 o 
 -21  10   3      296.79      335.72     65.41 o 
 -20  10   3     2233.84     2208.40    117.37 o 
 -19  10   3        5.23        7.27     38.56 o 
 -18  10   3      770.14      800.59     78.00 o 
 -17  10   3      556.83      643.29     71.88 o 
 -16  10   3     1347.99     1355.12     89.35 o 
 -15  10   3     2626.61     2629.34    114.04 o 
 -14  10   3     1504.30     1535.44     90.62 o 
 -13  10   3     1790.44     1781.51     94.15 o 
 -12  10   3      121.31      100.84     40.19 o 
 -11  10   3     1958.11     1844.43     91.73 o 
 -10  10   3      196.97      202.42     42.78 o 
  -9  10   3      732.45      679.21     60.87 o 
  -8  10   3      420.60      412.32     51.52 o 
  -7  10   3     1723.33     1703.28     82.63 o 
  -6  10   3      732.63      653.05     56.02 o 
  -5  10   3       12.64        6.41     24.09 o 
  -4  10   3      609.25      640.27     42.09 o 
  -3  10   3      906.38      943.82     39.82 o 
  -2  10   3      175.18      207.86     24.86 o 
  -1  10   3      145.16      130.55     22.39 o 
   0  10   3     1193.84     1251.38     49.06 o 
   1  10   3     1060.15     1061.00     46.93 o 
   2  10   3     3430.18     3473.53     78.42 o 
   3  10   3      506.62      529.04     37.19 o 
   4  10   3     4077.64     4019.38    104.93 o 
   5  10   3     1638.30     1604.09     58.16 o 
   6  10   3      950.85     1023.84     49.44 o 
   7  10   3      584.86      635.22     41.68 o 
   8  10   3      362.66      422.99     37.61 o 
   9  10   3      146.42      142.57     28.45 o 
  10  10   3     2943.70     2923.06     80.72 o 
  11  10   3       37.39       53.33     23.94 o 
  12  10   3      449.06      488.92     41.66 o 
  13  10   3     3582.05     3621.63    112.29 o 
  14  10   3      550.40      610.67     52.86 o 
  15  10   3     3637.42     3649.06    126.32 o 
  16  10   3       12.26       15.80     34.17 o 
  17  10   3     1434.91     1512.17    109.59 o 
  18  10   3       35.61       47.32     49.10 o 
  19  10   3      175.30      212.43     63.26 o 
  20  10   3      488.16      554.38    110.39 o 
 -21  11   3      380.07      432.05     72.15 o 
 -20  11   3       81.80       93.54     50.54 o 
 -19  11   3      713.81      685.49     78.23 o 
 -18  11   3      337.12      409.53     65.18 o 
 -17  11   3     3911.57     3736.54    228.91 o 
 -16  11   3        7.01        4.87     37.14 o 
 -15  11   3     1128.01     1032.11     82.29 o 
 -14  11   3       54.99       14.39     35.56 o 
 -13  11   3      767.22      687.33     69.36 o 
 -12  11   3      482.27      452.08     59.84 o 
 -11  11   3     2495.72     2406.57    106.24 o 
 -10  11   3     1143.81     1067.14     77.14 o 
  -9  11   3     1162.85     1191.24     78.10 o 
  -8  11   3        0.26        5.65     31.75 o 
  -7  11   3      536.68      466.95     54.61 o 
  -6  11   3      312.27      240.64     45.15 o 
  -5  11   3     8347.76     8131.74    182.62 o 
  -4  11   3      196.73      170.03     39.02 o 
  -3  11   3      519.19      553.97     43.65 o 
  -2  11   3        6.79        2.98     20.74 o 
  -1  11   3     1082.07     1139.14     48.92 o 
   0  11   3      890.46      914.23     45.98 o 
   1  11   3     4247.62     4167.94     88.40 o 
   2  11   3     1171.27     1191.57     52.90 o 
   3  11   3     3658.82     3711.63     86.33 o 
   4  11   3      660.61      614.64     41.95 o 
   5  11   3      420.19      458.01     38.65 o 
   6  11   3        2.18       13.06     21.79 o 
   7  11   3     1604.69     1645.81     68.87 o 
   8  11   3        2.70      -15.06     21.08 o 
   9  11   3     1678.78     1754.96     66.84 o 
  10  11   3      596.60      635.42     46.16 o 
  11  11   3     3211.87     3190.42     99.06 o 
  12  11   3        2.46       -2.11     27.47 o 
  13  11   3      998.69     1103.36     67.17 o 
  14  11   3      440.15      396.54     55.24 o 
  15  11   3     2396.00     2257.57    126.10 o 
  16  11   3      505.40      524.83     77.68 o 
  17  11   3       70.24       31.67     47.88 o 
  18  11   3        1.14      -46.52     43.35 o 
  19  11   3     1637.40     1671.27    139.88 o 
 -19  12   3      288.09      193.00     56.99 o 
 -18  12   3      882.34      837.01     86.63 o 
 -17  12   3     1122.88     1086.93     91.37 o 
 -16  12   3      320.02      292.05     60.67 o 
 -15  12   3      174.58      126.58     48.51 o 
 -14  12   3      676.64      703.00     74.74 o 
 -13  12   3      250.26      324.66     58.49 o 
 -12  12   3       19.72       12.05     34.56 o 
 -11  12   3     2726.31     2702.31    117.42 o 
 -10  12   3        4.22      -10.44     33.03 o 
  -9  12   3     2490.22     2475.55    109.16 o 
  -8  12   3      229.20      217.31     47.12 o 
  -7  12   3     5808.83     5663.40    153.75 o 
  -6  12   3      298.00      296.42     58.60 o 
  -5  12   3     4938.40     4902.48    139.71 o 
  -4  12   3      853.98      864.53     69.12 o 
  -3  12   3       10.37       -5.83     29.74 o 
  -2  12   3      196.94      223.76     44.31 o 
  -1  12   3      470.06      533.94     46.02 o 
   0  12   3     1057.04     1196.18     62.19 o 
   1  12   3        6.76        9.36     21.97 o 
   2  12   3     1801.96     1791.33     64.87 o 
   3  12   3      270.06      306.58     35.52 o 
   4  12   3     3407.12     3408.91     88.12 o 
   5  12   3      301.00      251.31     34.22 o 
   6  12   3     4872.42     4801.02    104.69 o 
   7  12   3      680.45      737.39     48.56 o 
   8  12   3     1049.25     1018.56     55.71 o 
   9  12   3     2651.53     2633.41     82.00 o 
  10  12   3      524.91      530.85     52.08 o 
  11  12   3      277.85      349.35     45.97 o 
  12  12   3      398.83      434.82     50.41 o 
  13  12   3     1229.96     1244.19     86.84 o 
  14  12   3      162.42      190.84     58.94 o 
  15  12   3      181.25      219.80     62.79 o 
  16  12   3       43.08       53.81     50.13 o 
  17  12   3      234.36      252.90     67.70 o 
  18  12   3      143.82      145.16     59.20 o 
 -17  13   3      287.57      280.32     63.11 o 
 -16  13   3      135.64      134.17     53.35 o 
 -15  13   3     1288.98     1342.19     99.24 o 
 -14  13   3        0.04      -10.09     37.37 o 
 -13  13   3      501.99      467.01     67.94 o 
 -12  13   3        7.10       18.53     39.57 o 
 -11  13   3      198.49      179.70     50.32 o 
 -10  13   3      150.40      148.82     47.99 o 
  -9  13   3     1317.20     1324.87     88.56 o 
  -8  13   3       35.18       50.69     37.86 o 
  -7  13   3     1738.39     1744.43     96.71 o 
  -6  13   3       20.98       19.57     34.56 o 
  -5  13   3     3842.54     3749.39    129.27 o 
  -4  13   3      163.84      148.60     43.04 o 
  -3  13   3      641.56      613.33     63.60 o 
  -2  13   3      138.74      152.42     42.01 o 
  -1  13   3      269.00      339.38     51.57 o 
   0  13   3      805.08      727.16     53.89 o 
   1  13   3     2302.23     2290.32     84.73 o 
   2  13   3        0.24        0.81     25.51 o 
   3  13   3     1320.88     1313.46     61.02 o 
   4  13   3     1280.42     1200.50     59.30 o 
   5  13   3     2407.17     2432.51     79.93 o 
   6  13   3        9.44       17.32     25.32 o 
   7  13   3      228.01      247.00     36.95 o 
   8  13   3       29.78       26.78     33.23 o 
   9  13   3     2777.68     2884.33    100.09 o 
  10  13   3       73.18       84.67     33.93 o 
  11  13   3     1021.96      887.91     74.39 o 
  12  13   3       55.42       65.22     39.87 o 
  13  13   3      936.03      981.65     79.83 o 
  14  13   3       35.95       49.27     49.22 o 
  15  13   3      140.22      123.26     58.97 o 
  16  13   3       34.50       31.95     52.24 o 
 -15  14   3       44.76       63.22     48.36 o 
 -14  14   3       37.72       37.56     43.88 o 
 -13  14   3      116.01      117.74     49.35 o 
 -12  14   3      190.08      228.54     57.47 o 
 -11  14   3     1238.88     1255.94     94.90 o 
 -10  14   3      209.45      229.94     53.79 o 
  -9  14   3     2199.66     2260.85    113.99 o 
  -8  14   3        3.94       -8.10     35.15 o 
  -7  14   3     2029.31     2024.90    104.47 o 
  -6  14   3      630.35      617.63     69.60 o 
  -5  14   3     4362.46     4227.11    142.14 o 
  -4  14   3      968.06      985.06     78.70 o 
  -3  14   3      317.20      327.72     55.04 o 
  -2  14   3      381.78      368.52     56.53 o 
  -1  14   3     1641.52     1580.04     90.04 o 
   0  14   3     1185.71     1206.46     80.72 o 
   1  14   3      268.33      269.89     59.64 o 
   2  14   3     2024.67     1969.50     92.08 o 
   3  14   3      558.96      640.99     55.35 o 
   4  14   3     1361.46     1388.70     74.51 o 
   5  14   3        2.61       22.00     26.45 o 
   6  14   3     3724.70     3633.73    112.52 o 
   7  14   3      375.52      353.29     47.99 o 
   8  14   3      617.50      638.19     66.73 o 
   9  14   3       10.00       33.13     36.56 o 
  10  14   3      409.41      347.46     58.74 o 
  11  14   3      111.82       66.27     42.69 o 
  12  14   3       97.22      120.16     47.27 o 
  13  14   3      194.36      169.02     60.20 o 
  14  14   3        1.85       -2.73     49.17 o 
 -13  15   3      870.10      909.39     91.06 o 
 -12  15   3       88.08      139.21     53.57 o 
 -11  15   3     2960.12     2907.61    134.65 o 
 -10  15   3      724.45      667.57     78.50 o 
  -9  15   3      528.22      530.80     79.19 o 
  -8  15   3      505.97      439.26     65.59 o 
  -7  15   3     3157.01     3133.37    132.97 o 
  -6  15   3       72.78       51.80     42.96 o 
  -5  15   3     1264.47     1259.92     90.31 o 
  -4  15   3      505.79      529.61     66.89 o 
  -3  15   3     2187.77     2298.82    111.68 o 
  -2  15   3       14.61       37.44     38.76 o 
  -1  15   3     1182.10     1074.04     82.12 o 
   0  15   3        7.66       53.04     37.25 o 
   1  15   3     1838.45     2113.04    103.16 o 
   2  15   3        4.74        4.44     33.74 o 
   3  15   3      296.40      320.27     62.15 o 
   4  15   3      189.68      187.40     48.74 o 
   5  15   3     3580.72     3618.95    162.97 o 
   6  15   3      116.74      113.52     52.10 o 
   7  15   3     1320.81     1315.16    125.59 o 
   8  15   3      451.54      423.50     62.07 o 
   9  15   3     1698.36     1583.84     96.93 o 
  10  15   3      420.75      316.48     59.66 o 
  11  15   3      728.78      824.49     79.81 o 
  -9  16   3     1097.23     1159.13     96.84 o 
  -8  16   3       23.04       44.39     44.30 o 
  -7  16   3      192.86      139.32     53.04 o 
  -6  16   3       44.53       47.53     45.64 o 
  -5  16   3      421.12      358.19     63.59 o 
  -4  16   3      211.59      199.69     53.29 o 
  -3  16   3      129.76       63.87     43.57 o 
  -2  16   3       37.34       40.77     40.16 o 
  -1  16   3       74.33      114.51     46.52 o 
   0  16   3      238.34      267.78     55.80 o 
   1  16   3      327.45      431.88     62.85 o 
   2  16   3       66.88       73.89     51.10 o 
   3  16   3        7.71       14.10     56.77 o 
   4  16   3      536.20      567.04    157.12 o 
   5  16   3       14.60       58.69     62.81 o 
   6  16   3     1151.38     1292.65    136.67 o 
   7  16   3      343.82      407.01     76.56 o 
 -27   0   4     1396.81     1568.96    217.57 o 
 -26   0   4     3322.64     3622.21    288.27 o 
 -25   0   4        2.85       22.13     54.31 o 
 -24   0   4      758.28      916.86    105.26 o 
 -23   0   4      340.10      384.74     78.66 o 
 -22   0   4    13222.20    13977.06    600.41 o 
 -21   0   4        0.20        2.46     32.95 o 
 -20   0   4      173.40      155.78     42.45 o 
 -19   0   4      401.57      415.03     54.39 o 
 -18   0   4     9388.68     9373.84    293.80 o 
 -17   0   4      300.55      306.34     45.35 o 
 -16   0   4     1634.93     1659.00     79.30 o 
 -15   0   4      593.79      608.82     51.68 o 
 -14   0   4     4739.72     4412.73    195.31 o 
 -13   0   4     3362.11     3457.89    193.62 o 
 -12   0   4     6238.38     6281.25    335.05 o 
 -11   0   4     1894.49     2055.51     82.41 o 
 -10   0   4     1511.16     1569.96     75.49 o 
  -9   0   4    44824.14    45789.99   2899.40 o 
  -8   0   4    15587.28    16521.38   1101.91 o 
  -7   0   4    41247.51    41986.32   3234.92 o 
  -6   0   4     2638.33     2504.83    179.00 o 
  -5   0   4       19.87       24.99     15.59 o 
  -4   0   4     5397.63     5513.95    350.29 o 
  -3   0   4      505.69      462.93     37.83 o 
  -2   0   4     2617.18     2636.12    144.53 o 
  -1   0   4    11385.18    11600.68    429.57 o 
   0   0   4     1252.38     1247.40     70.76 o 
   1   0   4      130.94      220.46     22.82 o 
   2   0   4     3126.95     3600.29     69.11 o 
   3   0   4       20.96       36.54     12.38 o 
   4   0   4    42742.26    43803.46    407.76 o 
   5   0   4     4723.19     5215.59    210.47 o 
   6   0   4     1345.25     1462.25     85.88 o 
   7   0   4    14151.63    14754.91    247.24 o 
   8   0   4     5478.42     5074.36    152.50 o 
   9   0   4       47.34       34.30     30.81 o 
  10   0   4      920.63      853.67     73.60 o 
  11   0   4     5065.31     4614.66    240.50 o 
  12   0   4     2967.22     2757.99    128.81 o 
  13   0   4     1788.28     1634.39    105.60 o 
  14   0   4      664.91      596.62     76.01 o 
  15   0   4     1042.74     1022.29     94.41 o 
  16   0   4     1039.35      861.78    137.67 o 
  17   0   4     4075.09     3825.45    173.73 o 
  18   0   4     3482.95     3325.66    171.02 o 
  19   0   4     5513.35     5514.51    216.64 o 
  20   0   4      639.93      634.65     96.98 o 
  21   0   4       33.81      -30.06     51.09 o 
  22   0   4     4063.58     4302.99    211.49 o 
  23   0   4     1077.39     1140.83    161.31 o 
  24   0   4      514.45      605.87    108.48 o 
  25   0   4      183.21      209.10     82.80 o 
 -27   1   4      619.38      687.42    115.49 o 
 -26   1   4        2.76      -27.05     43.55 o 
 -25   1   4      319.39      369.06     72.27 o 
 -24   1   4      207.20      233.51     50.45 o 
 -23   1   4      342.11      388.76     48.10 o 
 -22   1   4        0.06        0.82     28.06 o 
 -21   1   4      153.51      129.03     30.18 o 
 -20   1   4        0.05       -3.15     21.30 o 
 -19   1   4        0.60       -2.33     20.21 o 
 -18   1   4      124.12       95.42     25.77 o 
 -17   1   4     1000.43      968.50     46.99 o 
 -16   1   4     1724.95     1604.11     69.07 o 
 -15   1   4       54.18       56.17     19.93 o 
 -14   1   4      416.01      399.51     30.25 o 
 -13   1   4      444.91      491.62     31.19 o 
 -12   1   4      683.68      674.81     43.06 o 
 -11   1   4     1177.45     1269.77     48.72 o 
 -10   1   4     7668.25     7839.07    303.18 o 
  -9   1   4      357.24      401.03     26.31 o 
  -8   1   4     3883.19     4205.52    186.41 o 
  -7   1   4     7557.87     7802.89    350.47 o 
  -6   1   4      856.60     1023.21     38.96 o 
  -5   1   4      656.61      665.46     27.57 o 
  -4   1   4     2303.78     2423.68    126.35 o 
  -3   1   4      168.29      175.91     16.40 o 
  -2   1   4      704.23      698.39     26.93 o 
  -1   1   4      859.88      898.79     37.88 o 
   0   1   4      854.79      896.11     28.68 o 
   1   1   4     1381.04     1401.02     33.75 o 
   2   1   4      111.12      170.87     15.58 o 
   3   1   4     1023.84     1052.69     26.63 o 
   4   1   4     2234.04     2440.53     72.29 o 
   5   1   4       71.83       84.39     14.90 o 
   6   1   4     4081.56     4544.52     62.81 o 
   7   1   4     3266.87     3467.21     53.94 o 
   8   1   4     2109.60     2023.51     66.91 o 
   9   1   4        5.32       17.94     16.13 o 
  10   1   4     2135.85     2027.11     47.44 o 
  11   1   4      702.04      668.60     32.68 o 
  12   1   4       87.02      104.96     18.55 o 
  13   1   4      414.20      446.05     32.51 o 
  14   1   4      108.59      109.57     33.16 o 
  15   1   4      934.81      899.88     64.07 o 
  16   1   4      380.24      344.37     48.90 o 
  17   1   4       81.30       77.52     36.58 o 
  18   1   4       29.92       25.77     34.46 o 
  19   1   4      471.86      439.06     59.69 o 
  20   1   4      858.55      838.85     73.37 o 
  21   1   4       31.01       31.14     39.91 o 
  22   1   4      573.97      652.96     73.27 o 
  23   1   4       10.88       -3.29     39.29 o 
  24   1   4        9.23       21.77     42.15 o 
 -27   2   4      116.25      173.38     62.61 o 
 -26   2   4     3543.88     4106.95    173.92 o 
 -25   2   4       23.69       -5.25     38.16 o 
 -24   2   4        0.80        7.07     37.85 o 
 -23   2   4      103.17      121.54     43.02 o 
 -22   2   4     5527.23     5908.30    205.79 o 
 -21   2   4      188.69      176.28     43.49 o 
 -20   2   4      121.77      103.48     31.13 o 
 -19   2   4       12.78        1.52     24.40 o 
 -18   2   4     6907.90     6896.98    156.23 o 
 -17   2   4      524.07      530.31     36.98 o 
 -16   2   4       94.51       85.65     20.79 o 
 -15   2   4      952.05      906.47     42.33 o 
 -14   2   4     8551.48     8505.37    262.11 o 
 -13   2   4     8746.36     8729.90    257.02 o 
 -12   2   4     2527.22     2400.66     84.86 o 
 -11   2   4      112.67       66.77     16.26 o 
 -10   2   4    10840.33    10991.94    369.24 o 
  -9   2   4     2254.28     2078.33     75.75 o 
  -8   2   4     1604.27     1429.64     60.44 o 
  -7   2   4    10657.43    10863.79    443.08 o 
  -6   2   4    13630.15    14336.38    628.25 o 
  -5   2   4    11989.79    12724.18    492.61 o 
  -4   2   4    18961.13    19123.66    699.95 o 
  -3   2   4     4477.69     4499.05    166.27 o 
  -2   2   4     1293.88     1236.63     41.05 o 
  -1   2   4      952.68      959.05     35.25 o 
   0   2   4    12425.64    11720.56    435.76 o 
   1   2   4       45.75       55.10     12.10 o 
   2   2   4     3386.97     3287.34    131.32 o 
   3   2   4    10873.82    11404.05    507.19 o 
   4   2   4    44774.95    45405.27   1022.82 o 
   5   2   4     3063.72     3427.88     77.79 o 
   6   2   4      242.33      255.31     23.88 o 
   7   2   4      635.25      683.26     35.10 o 
   8   2   4    22510.88    22339.19    192.22 o 
   9   2   4       91.97       65.32     17.29 o 
  10   2   4      921.68      872.51     39.53 o 
  11   2   4     1160.05     1122.10     45.17 o 
  12   2   4    10080.68     9468.47    159.89 o 
  13   2   4     2556.09     2401.43     67.30 o 
  14   2   4       51.18       56.46     29.26 o 
  15   2   4     1482.68     1378.83     76.57 o 
  16   2   4     4153.35     4082.72    124.22 o 
  17   2   4     3141.34     2980.12    112.53 o 
  18   2   4     1304.18     1288.02     81.74 o 
  19   2   4     1255.07     1349.27     85.00 o 
  20   2   4     1558.17     1558.24     93.21 o 
  21   2   4     1731.74     1792.24    100.39 o 
  22   2   4     2021.46     2182.63    111.68 o 
  23   2   4     1448.61     1530.58    100.22 o 
  24   2   4      124.18      110.52     50.52 o 
 -26   3   4        1.32       -5.75     39.00 o 
 -25   3   4       45.16        7.70     40.38 o 
 -24   3   4      438.93      482.04     65.17 o 
 -23   3   4      245.29      221.33     51.39 o 
 -22   3   4       46.14       21.15     35.11 o 
 -21   3   4       26.91       19.97     34.04 o 
 -20   3   4       34.14       16.60     32.96 o 
 -19   3   4      201.90      224.47     50.26 o 
 -18   3   4      118.10       97.49     29.33 o 
 -17   3   4       68.99       65.98     25.66 o 
 -16   3   4       86.50       72.96     20.25 o 
 -15   3   4        9.21       16.55     15.90 o 
 -14   3   4      231.47      214.86     23.55 o 
 -13   3   4       24.89       35.62     15.20 o 
 -12   3   4        3.90        9.75     13.14 o 
 -11   3   4      687.28      625.58     37.91 o 
 -10   3   4     3824.11     3826.98    127.11 o 
  -9   3   4        0.87        5.31     11.26 o 
  -8   3   4        2.73        9.47     11.64 o 
  -7   3   4        4.57       -2.29     11.10 o 
  -6   3   4     1723.27     2146.55     78.15 o 
  -5   3   4       19.90       29.84     12.47 o 
  -4   3   4       26.10       15.09     11.18 o 
  -3   3   4     3553.19     3646.39    129.06 o 
  -2   3   4     6467.51     6889.78    213.38 o 
  -1   3   4        5.47        5.24     10.21 o 
   0   3   4     7368.44     7851.18    197.06 o 
   1   3   4      174.16      149.38     16.81 o 
   2   3   4     4222.44     4456.05    115.29 o 
   3   3   4     3394.87     3526.46     91.89 o 
   4   3   4     1067.18     1097.90     33.97 o 
   5   3   4       69.60       85.04     14.24 o 
   6   3   4        1.81        6.49      9.52 o 
   7   3   4       32.55       35.65     20.61 o 
   8   3   4       88.04       75.57     18.78 o 
   9   3   4       14.31       23.78     16.26 o 
  10   3   4     2445.29     2457.93     65.76 o 
  11   3   4      233.02      251.57     28.46 o 
  12   3   4       77.70       64.68     21.82 o 
  13   3   4     2021.57     1995.77     65.95 o 
  14   3   4     2136.44     2013.97     68.50 o 
  15   3   4      373.47      384.80     49.36 o 
  16   3   4     1019.20      917.66     67.94 o 
  17   3   4      153.55       89.08     38.26 o 
  18   3   4      377.90      331.74     52.19 o 
  19   3   4      155.97      130.02     42.57 o 
  20   3   4     1979.37     1968.95    101.77 o 
  21   3   4        0.17       12.06     35.67 o 
  22   3   4        5.34        0.06     37.78 o 
  23   3   4      265.08      260.81     57.46 o 
  24   3   4       44.09       27.76     41.82 o 
 -26   4   4     2018.26     2319.81    119.87 o 
 -25   4   4       15.11       -2.53     39.05 o 
 -24   4   4       39.56       15.40     38.95 o 
 -23   4   4      752.52      724.35     72.67 o 
 -22   4   4     2938.16     2998.10    120.96 o 
 -21   4   4      656.94      621.91     66.19 o 
 -20   4   4      247.42      205.68     48.22 o 
 -19   4   4        0.97        6.16     31.35 o 
 -18   4   4    10231.62     9614.19    325.06 o 
 -17   4   4     2507.97     2381.00     96.79 o 
 -16   4   4      751.73      739.63     59.82 o 
 -15   4   4     1827.30     1731.96     60.73 o 
 -14   4   4     2153.30     2139.00     87.14 o 
 -13   4   4      240.38      232.69     20.60 o 
 -12   4   4      999.80      920.25     38.46 o 
 -11   4   4     7779.94     7669.53    214.08 o 
 -10   4   4    12675.72    12105.22    300.65 o 
  -9   4   4      521.93      453.75     22.22 o 
  -8   4   4     2304.45     2352.55     42.42 o 
  -7   4   4     2801.79     2598.42    104.35 o 
  -6   4   4      489.27      448.15     22.72 o 
  -5   4   4     1795.88     1775.36     54.33 o 
  -4   4   4     9542.81    10080.81    364.52 o 
  -3   4   4      400.34      344.72     22.41 o 
  -2   4   4    13142.07    14207.62    244.26 o 
  -1   4   4     1296.53     1545.02     41.76 o 
   0   4   4    27805.41    27939.01    421.63 o 
   1   4   4       30.18       11.39     13.76 o 
   2   4   4       55.41       67.14     16.76 o 
   3   4   4       91.89      115.44     18.26 o 
   4   4   4    11553.21    11069.03    174.79 o 
   5   4   4      595.96      550.44     28.44 o 
   6   4   4       16.40       19.94     13.08 o 
   7   4   4      284.45      307.17     22.10 o 
   8   4   4    23942.51    23462.39    486.84 o 
   9   4   4      116.93      133.27     17.63 o 
  10   4   4      279.38      261.30     21.64 o 
  11   4   4      160.50      158.25     19.35 o 
  12   4   4     2608.94     2429.51     72.47 o 
  13   4   4     3734.93     3799.14     90.86 o 
  14   4   4     1853.42     1929.79     70.36 o 
  15   4   4     1181.60     1152.13     58.82 o 
  16   4   4     4067.45     3793.53    138.42 o 
  17   4   4     1709.19     1684.16     88.39 o 
  18   4   4      871.63      858.60     71.02 o 
  19   4   4     1335.85     1354.32    115.92 o 
  20   4   4      497.78      511.82     63.58 o 
  21   4   4     1016.99     1098.09     83.26 o 
  22   4   4      601.12      601.71     70.80 o 
  23   4   4      111.03      117.90     48.75 o 
  24   4   4      424.13      438.73     83.35 o 
 -26   5   4      126.93      123.22     53.21 o 
 -25   5   4      187.04      219.52     57.43 o 
 -24   5   4      240.44      306.73     59.32 o 
 -23   5   4      192.42      185.08     51.80 o 
 -22   5   4      135.66      145.99     47.94 o 
 -21   5   4      615.57      592.28     66.72 o 
 -20   5   4       20.97       -0.84     33.21 o 
 -19   5   4      632.96      614.43     63.53 o 
 -18   5   4        6.09      -15.17     31.66 o 
 -17   5   4     1187.25     1158.60     75.02 o 
 -16   5   4       72.72      101.46     37.15 o 
 -15   5   4      377.14      336.48     46.68 o 
 -14   5   4      361.08      382.94     46.20 o 
 -13   5   4       63.70      106.36     31.79 o 
 -12   5   4      529.32      566.70     49.49 o 
 -11   5   4     7724.46     7626.11    274.85 o 
 -10   5   4      948.10      889.67     55.55 o 
  -9   5   4       17.27       25.13     12.55 o 
  -8   5   4     2553.64     2650.67    104.60 o 
  -7   5   4       53.24       83.04     17.21 o 
  -6   5   4       40.03       45.60     15.89 o 
  -5   5   4      301.84      342.95     20.29 o 
  -4   5   4      790.26      808.41     29.82 o 
  -3   5   4     2059.46     2116.33     67.98 o 
  -2   5   4      997.88     1013.40     35.73 o 
  -1   5   4     1758.67     1847.99     46.84 o 
   0   5   4      475.66      475.35     27.71 o 
   1   5   4     3164.41     3153.74     60.89 o 
   2   5   4        6.13       26.73     14.53 o 
   3   5   4     4793.69     4632.93     73.34 o 
   4   5   4      321.93      429.72     29.44 o 
   5   5   4       14.36       17.08     13.50 o 
   6   5   4        6.91        8.72     13.73 o 
   7   5   4      312.19      281.97     29.40 o 
   8   5   4     1312.27     1289.57     47.50 o 
   9   5   4     2697.63     2660.19     67.46 o 
  10   5   4      955.20     1028.36     41.47 o 
  11   5   4      675.62      653.15     34.87 o 
  12   5   4      205.28      210.22     31.59 o 
  13   5   4      171.59      162.68     30.71 o 
  14   5   4        4.06        9.21     23.45 o 
  15   5   4      358.42      359.17     41.47 o 
  16   5   4     1209.62     1235.71     77.97 o 
  17   5   4      412.04      326.18     51.17 o 
  18   5   4      871.53      870.71     71.69 o 
  19   5   4       27.44       24.06     40.41 o 
  20   5   4      314.49      299.80     54.27 o 
  21   5   4      799.07      792.73     75.96 o 
  22   5   4       28.97       62.66     41.83 o 
  23   5   4       21.67       17.33     50.91 o 
 -25   6   4       32.67       54.53     46.32 o 
 -24   6   4        1.04      -14.03     39.36 o 
 -23   6   4      141.54      123.59     47.09 o 
 -22   6   4     2588.39     2585.96    120.43 o 
 -21   6   4      155.80      156.51     48.26 o 
 -20   6   4       93.38       81.77     41.30 o 
 -19   6   4        0.62        2.97     35.15 o 
 -18   6   4     5182.73     5137.51    147.47 o 
 -17   6   4      110.08       85.07     36.89 o 
 -16   6   4     2147.15     2076.88     95.71 o 
 -15   6   4     1941.73     2002.77     91.25 o 
 -14   6   4     2852.03     2773.82    101.93 o 
 -13   6   4       13.62       -0.82     24.90 o 
 -12   6   4     3694.07     3517.14    107.46 o 
 -11   6   4     5172.30     4934.08    122.57 o 
 -10   6   4     2341.78     2235.06     84.21 o 
  -9   6   4      587.78      538.64     46.33 o 
  -8   6   4      126.72       98.96     27.78 o 
  -7   6   4     4183.52     4375.86    168.01 o 
  -6   6   4     2549.87     2620.88     68.95 o 
  -5   6   4     6242.78     6622.37    181.67 o 
  -4   6   4     8809.44     9183.97    271.35 o 
  -3   6   4      980.61      996.97     34.62 o 
  -2   6   4      515.54      564.55     28.85 o 
  -1   6   4      313.34      374.41     25.66 o 
   0   6   4    12563.00    12978.26    160.47 o 
   1   6   4     1196.68     1254.68     42.33 o 
   2   6   4       84.90       86.54     20.47 o 
   3   6   4        0.63       17.09     14.40 o 
   4   6   4    10275.28    10297.08    167.25 o 
   5   6   4       69.03      100.88     19.60 o 
   6   6   4     1262.53     1349.63     53.71 o 
   7   6   4        0.34        0.13     13.94 o 
   8   6   4     7249.80     7192.82    171.51 o 
   9   6   4     1585.63     1672.02     52.28 o 
  10   6   4      643.41      657.99     37.28 o 
  11   6   4      364.20      366.13     30.68 o 
  12   6   4     5498.31     5336.22    128.95 o 
  13   6   4      299.96      288.20     37.75 o 
  14   6   4     1627.21     1531.77     68.27 o 
  15   6   4     1847.08     1857.35     75.46 o 
  16   6   4     3053.34     3169.99     97.23 o 
  17   6   4     1734.30     1594.10     87.79 o 
  18   6   4     1860.14     1820.50     95.20 o 
  19   6   4     1854.73     1804.40     96.64 o 
  20   6   4      201.11      237.79     51.67 o 
  21   6   4      188.84      166.50     60.42 o 
  22   6   4     1935.61     2028.62    158.32 o 
  23   6   4       25.33       59.39     55.59 o 
 -24   7   4      149.55      170.00     56.48 o 
 -23   7   4      531.75      483.89     71.40 o 
 -22   7   4      592.85      684.88     76.03 o 
 -21   7   4      641.62      637.16     72.44 o 
 -20   7   4      392.39      387.59     61.80 o 
 -19   7   4      117.82      116.32     43.17 o 
 -18   7   4       84.79       34.71     36.70 o 
 -17   7   4      746.40      730.37     76.07 o 
 -16   7   4     1228.02     1172.09     85.05 o 
 -15   7   4      682.49      570.91     59.19 o 
 -14   7   4     3011.39     2677.87    104.39 o 
 -13   7   4      714.60      625.89     57.74 o 
 -12   7   4     2971.65     2831.61    101.77 o 
 -11   7   4     1223.85     1205.49     69.67 o 
 -10   7   4      315.09      325.43     43.28 o 
  -9   7   4      464.82      428.83     46.09 o 
  -8   7   4     4021.91     3878.12    106.87 o 
  -7   7   4       35.12       30.13     23.22 o 
  -6   7   4     9167.68     9791.77    439.77 o 
  -5   7   4       10.73       -6.78     14.35 o 
  -4   7   4     1777.04     1865.16     42.80 o 
  -3   7   4     3843.28     3942.73     72.32 o 
  -2   7   4     5134.54     5292.08     99.43 o 
  -1   7   4      199.12      163.36     20.77 o 
   0   7   4      384.62      396.93     30.20 o 
   1   7   4     1512.37     1544.31     48.23 o 
   2   7   4     2492.13     2652.76     62.39 o 
   3   7   4     9491.00     9595.32    157.67 o 
   4   7   4     2133.48     2175.30     58.92 o 
   5   7   4     7709.54     7888.67    187.62 o 
   6   7   4      274.49      282.43     28.04 o 
   7   7   4     3804.85     3825.51     83.11 o 
   8   7   4       32.61       35.17     18.46 o 
   9   7   4     1120.15     1075.38     46.36 o 
  10   7   4      115.92       82.20     22.29 o 
  11   7   4      750.53      797.53     43.32 o 
  12   7   4     1015.89     1013.35     59.44 o 
  13   7   4      122.22      107.61     31.35 o 
  14   7   4     1577.55     1683.11     73.49 o 
  15   7   4      228.05      249.66     39.73 o 
  16   7   4     1178.59     1165.66     66.56 o 
  17   7   4        0.21        6.37     32.78 o 
  18   7   4      242.58      264.58     51.01 o 
  19   7   4      433.75      415.09     58.38 o 
  20   7   4      132.77      163.58     59.48 o 
  21   7   4       47.41       50.53     51.06 o 
  22   7   4      793.18      992.78    103.66 o 
 -23   8   4      508.60      428.00     70.14 o 
 -22   8   4     1691.23     1736.13    106.95 o 
 -21   8   4      495.32      430.43     66.16 o 
 -20   8   4      135.10      142.78     47.57 o 
 -19   8   4      259.03      243.92     54.41 o 
 -18   8   4     4382.49     4307.40    144.74 o 
 -17   8   4     1505.40     1383.70    106.99 o 
 -16   8   4      558.24      595.52     64.92 o 
 -15   8   4     1702.31     1709.52     93.01 o 
 -14   8   4     3875.51     3699.90    123.88 o 
 -13   8   4      209.16      146.42     40.26 o 
 -12   8   4      159.19      150.86     38.76 o 
 -11   8   4       44.37       46.30     31.27 o 
 -10   8   4     4025.05     3978.02    118.01 o 
  -9   8   4     5279.35     5160.84    130.77 o 
  -8   8   4     2095.17     2148.28     86.29 o 
  -7   8   4     1815.76     1785.32     78.56 o 
  -6   8   4     2660.35     2760.86     91.50 o 
  -5   8   4     2493.73     2671.51    103.09 o 
  -4   8   4     7625.06     8105.93    210.19 o 
  -3   8   4     1037.48     1014.48     38.10 o 
  -2   8   4      492.60      517.07     31.04 o 
  -1   8   4     2820.01     3061.02     77.64 o 
   0   8   4    12708.39    12673.79    180.40 o 
   1   8   4      142.27      189.42     28.02 o 
   2   8   4     2118.75     2162.58     59.90 o 
   3   8   4      176.38      199.15     36.53 o 
   4   8   4     9909.55     9649.38    207.66 o 
   5   8   4      222.76      234.36     28.13 o 
   6   8   4     2437.22     2450.29     66.38 o 
   7   8   4      993.20      988.76     46.76 o 
   8   8   4     4365.79     4503.22    128.24 o 
   9   8   4     1954.23     1836.23     61.54 o 
  10   8   4     1951.83     1984.20     69.40 o 
  11   8   4     3049.35     3118.70     79.36 o 
  12   8   4     5567.73     5471.42    172.58 o 
  13   8   4      180.68      150.82     35.07 o 
  14   8   4     1992.74     1884.54     80.20 o 
  15   8   4       94.30       58.55     31.41 o 
  16   8   4     2916.24     3000.83     99.19 o 
  17   8   4      249.46      276.42     50.80 o 
  18   8   4      838.31      894.46     91.22 o 
  19   8   4        2.94        1.40     43.25 o 
  20   8   4      714.47      707.70     89.69 o 
  21   8   4       58.12       76.66     54.53 o 
 -22   9   4      576.97      661.41     80.66 o 
 -21   9   4      531.68      533.71     73.68 o 
 -20   9   4      338.99      318.43     62.41 o 
 -19   9   4     1049.32     1038.10     86.00 o 
 -18   9   4      915.28      919.13     80.60 o 
 -17   9   4      244.34      236.90     52.11 o 
 -16   9   4     1904.21     1707.48     96.82 o 
 -15   9   4      199.73      202.98     48.34 o 
 -14   9   4     3095.63     2740.47    136.75 o 
 -13   9   4       31.14       26.19     34.68 o 
 -12   9   4     2170.43     2116.07     97.39 o 
 -11   9   4      216.37      209.87     44.53 o 
 -10   9   4     1080.29     1063.45     70.66 o 
  -9   9   4      270.72      262.00     44.18 o 
  -8   9   4      170.14      169.54     37.92 o 
  -7   9   4     1367.55     1295.75     71.88 o 
  -6   9   4      579.71      518.47     51.42 o 
  -5   9   4     2939.25     2994.13    119.59 o 
  -4   9   4      129.63      125.67     24.83 o 
  -3   9   4     2739.56     2963.00     62.79 o 
  -2   9   4      730.93      862.42     62.78 o 
  -1   9   4     9483.96     9807.30    119.45 o 
   0   9   4        4.73       24.68     17.48 o 
   1   9   4     2506.97     2605.62     66.63 o 
   2   9   4      259.23      251.95     28.42 o 
   3   9   4      448.43      485.06     35.54 o 
   4   9   4      205.63      226.46     28.94 o 
   5   9   4      165.35      184.57     28.28 o 
   6   9   4       27.14       23.41     19.97 o 
   7   9   4      689.68      705.15     43.19 o 
   8   9   4      308.35      281.74     33.50 o 
   9   9   4      287.27      328.29     38.30 o 
  10   9   4      825.88      777.40     46.78 o 
  11   9   4      402.02      391.59     37.99 o 
  12   9   4     4512.62     4473.98    114.00 o 
  13   9   4      176.11      191.31     38.28 o 
  14   9   4     2551.38     2576.85     92.11 o 
  15   9   4        3.57        5.44     28.70 o 
  16   9   4     1540.38     1410.19     87.17 o 
  17   9   4       60.08       55.21     47.12 o 
  18   9   4     2595.33     2740.75    141.51 o 
  19   9   4       29.26       65.78     50.74 o 
  20   9   4      249.39      257.07     70.18 o 
 -21  10   4       49.29       21.71     44.92 o 
 -20  10   4     1292.52     1384.46    101.66 o 
 -19  10   4      117.49      156.60     51.55 o 
 -18  10   4     1009.48      987.28     86.06 o 
 -17  10   4      739.18      721.23     76.24 o 
 -16  10   4      669.26      600.16     70.40 o 
 -15  10   4      199.75      191.64     48.81 o 
 -14  10   4     1196.47     1185.33     84.82 o 
 -13  10   4      212.82      183.49     46.62 o 
 -12  10   4     3216.58     2972.46    117.48 o 
 -11  10   4       92.98       86.91     38.56 o 
 -10  10   4     2476.90     2292.83    116.46 o 
  -9  10   4      851.56      809.92     67.07 o 
  -8  10   4     1075.30     1034.81     71.04 o 
  -7  10   4       37.30       49.01     32.53 o 
  -6  10   4     3477.10     3537.39    114.59 o 
  -5  10   4       50.69       62.54     32.18 o 
  -4  10   4     1562.26     1665.89     81.71 o 
  -3  10   4      473.62      509.54     40.98 o 
  -2  10   4      809.51      881.00     51.45 o 
  -1  10   4     1729.39     1739.59     56.74 o 
   0  10   4      443.27      469.85     35.09 o 
   1  10   4      449.78      487.25     36.05 o 
   2  10   4     1457.55     1477.24     65.82 o 
   3  10   4     1264.47     1309.22     54.62 o 
   4  10   4     5206.49     5067.64    124.20 o 
   5  10   4      138.85      108.35     26.20 o 
   6  10   4      250.43      260.64     36.68 o 
   7  10   4      443.82      454.45     39.84 o 
   8  10   4     2146.34     2171.00     71.51 o 
   9  10   4        1.45       16.20     24.97 o 
  10  10   4     1509.13     1527.80     63.97 o 
  11  10   4      666.50      711.29     48.37 o 
  12  10   4      836.44      903.61     60.67 o 
  13  10   4      194.25      163.78     37.70 o 
  14  10   4      516.11      535.54     60.81 o 
  15  10   4     1253.52     1307.64     85.01 o 
  16  10   4      764.26      773.17     72.27 o 
  17  10   4      224.82      282.53     54.98 o 
  18  10   4      522.84      500.95     80.16 o 
  19  10   4      637.06      532.77    126.46 o 
 -20  11   4        9.80      -29.52     40.99 o 
 -19  11   4      788.90      810.04     84.91 o 
 -18  11   4        3.32       12.22     41.99 o 
 -17  11   4      661.87      644.28     76.40 o 
 -16  11   4      215.84      266.47     57.93 o 
 -15  11   4      365.01      367.60     60.92 o 
 -14  11   4       93.83      136.64     47.75 o 
 -13  11   4      800.14      808.01     76.11 o 
 -12  11   4     1351.21     1433.69     95.14 o 
 -11  11   4      261.34      270.62     52.92 o 
 -10  11   4     1800.30     1763.27     94.46 o 
  -9  11   4      853.81      755.49     69.18 o 
  -8  11   4     2368.42     2374.69    103.89 o 
  -7  11   4     1032.74      991.38     72.38 o 
  -6  11   4     3684.12     3644.13    121.14 o 
  -5  11   4      147.83      132.71     47.76 o 
  -4  11   4     3514.19     3614.78    118.57 o 
  -3  11   4       31.13       21.81     30.92 o 
  -2  11   4        7.77        3.97     23.05 o 
  -1  11   4      619.61      625.80     47.83 o 
   0  11   4     2165.48     2209.31     78.30 o 
   1  11   4     1375.55     1366.08     56.89 o 
   2  11   4      804.10      873.69     47.62 o 
   3  11   4     2149.51     2159.83     70.36 o 
   4  11   4     1100.98     1084.80     53.93 o 
   5  11   4     4640.08     4598.82    100.78 o 
   6  11   4        9.01        4.48     22.65 o 
   7  11   4     1767.51     1751.05     67.42 o 
   8  11   4       34.36       37.89     25.36 o 
   9  11   4       17.45       14.73     23.65 o 
  10  11   4        7.70       10.13     24.21 o 
  11  11   4     1485.75     1416.49     72.06 o 
  12  11   4      196.20      208.31     47.83 o 
  13  11   4     1706.83     1701.45     93.14 o 
  14  11   4     1827.40     1957.17     99.77 o 
  15  11   4      849.17      830.02     74.61 o 
  16  11   4     2184.60     2221.95    110.26 o 
  17  11   4      269.41      293.41     69.67 o 
  18  11   4     1503.94     1543.63    153.55 o 
 -18  12   4      793.09      677.77     81.58 o 
 -17  12   4      506.73      466.81     70.87 o 
 -16  12   4      902.12      932.73     87.20 o 
 -15  12   4      645.52      643.81     76.06 o 
 -14  12   4     1547.40     1474.98     98.35 o 
 -13  12   4      702.17      663.12     74.00 o 
 -12  12   4      886.82      934.85     81.30 o 
 -11  12   4      348.00      389.86     61.20 o 
 -10  12   4     5984.04     5727.07    198.59 o 
  -9  12   4      196.15      158.75     44.81 o 
  -8  12   4     2917.31     2894.35    118.40 o 
  -7  12   4      640.84      652.18     66.50 o 
  -6  12   4      801.76      935.51     74.23 o 
  -5  12   4        1.92       34.78     35.18 o 
  -4  12   4     3186.05     3109.42    115.63 o 
  -3  12   4       28.40       37.99     33.90 o 
  -2  12   4     1037.70     1064.79     73.98 o 
  -1  12   4       58.88       81.88     36.11 o 
   0  12   4     3031.02     3115.29     95.19 o 
   1  12   4      567.07      581.74     49.86 o 
   2  12   4      102.60      112.60     33.30 o 
   3  12   4     1665.00     1675.78     65.52 o 
   4  12   4     1844.36     1819.10     69.33 o 
   5  12   4        4.38       19.42     27.21 o 
   6  12   4     1727.60     1642.41     68.43 o 
   7  12   4       46.80       53.11     27.38 o 
   8  12   4     1387.88     1394.87     64.73 o 
   9  12   4       23.48       16.75     25.98 o 
  10  12   4     2032.22     2183.83     79.62 o 
  11  12   4      459.37      439.02     58.14 o 
  12  12   4      274.38      252.37     51.84 o 
  13  12   4      110.46      104.53     43.34 o 
  14  12   4        9.20        8.11     36.24 o 
  15  12   4       20.03        6.70     46.56 o 
  16  12   4     2421.64     2297.92    136.21 o 
 -17  13   4      326.53      431.15     72.90 o 
 -16  13   4      663.96      617.17     80.91 o 
 -15  13   4      273.57      179.99     54.62 o 
 -14  13   4      599.71      594.89     76.81 o 
 -13  13   4     1044.40      978.49     86.64 o 
 -12  13   4      694.25      622.32     74.40 o 
 -11  13   4       76.88      104.96     45.38 o 
 -10  13   4     3066.37     2983.86    127.95 o 
  -9  13   4      326.90      378.84     61.94 o 
  -8  13   4     2200.91     2120.81    108.17 o 
  -7  13   4      535.36      567.07     66.66 o 
  -6  13   4     1830.61     1893.82    100.68 o 
  -5  13   4      536.98      512.14     62.22 o 
  -4  13   4     1164.93     1341.51     85.78 o 
  -3  13   4      420.99      392.50     56.91 o 
  -2  13   4       80.52       97.07     39.17 o 
  -1  13   4      885.17      951.73     73.93 o 
   0  13   4     1064.11     1084.03     77.31 o 
   1  13   4     2921.21     2989.28    114.70 o 
   2  13   4       95.44      123.34     34.92 o 
   3  13   4     1316.87     1337.23     71.67 o 
   4  13   4      169.51      177.86     42.24 o 
   5  13   4     2890.92     2888.06     88.58 o 
   6  13   4       10.03        8.09     27.91 o 
   7  13   4     1592.96     1526.66     69.20 o 
   8  13   4      331.95      332.62     42.19 o 
   9  13   4      349.87      308.73     47.12 o 
  10  13   4     1701.94     1563.32     80.79 o 
  11  13   4      503.84      531.81     64.54 o 
  12  13   4       39.46       43.61     46.51 o 
  13  13   4       91.90       38.85     49.67 o 
  14  13   4      297.95      268.62     68.11 o 
 -14  14   4      687.14      723.89     91.34 o 
 -13  14   4       35.51       25.99     43.28 o 
 -12  14   4      747.84      832.19     84.77 o 
 -11  14   4      365.44      355.95     64.72 o 
 -10  14   4     1252.76     1249.92     96.02 o 
  -9  14   4      978.14      953.15     84.64 o 
  -8  14   4      759.17      850.13     80.99 o 
  -7  14   4       72.87       91.34     44.94 o 
  -6  14   4     2005.25     2002.21    105.96 o 
  -5  14   4       94.29      155.41     47.17 o 
  -4  14   4     2886.12     3023.55    124.37 o 
  -3  14   4        3.37       78.47     40.37 o 
  -2  14   4     1723.56     1837.27     99.33 o 
  -1  14   4      439.51      442.68     60.46 o 
   0  14   4      460.81      529.67     63.71 o 
   1  14   4        7.64       59.27     38.30 o 
   2  14   4     2672.22     2641.94    112.48 o 
   3  14   4       61.02       84.17     38.78 o 
   4  14   4     1701.80     1813.87     84.39 o 
   5  14   4       24.45       31.99     32.29 o 
   6  14   4     1395.12     1440.59     78.36 o 
   7  14   4        6.18      -15.85     41.26 o 
   8  14   4      653.55      661.94     66.94 o 
   9  14   4      108.03       53.69     36.25 o 
  10  14   4     1955.70     1947.70    123.75 o 
  11  14   4      173.48      118.46     55.73 o 
  12  14   4      717.25      834.90     94.71 o 
 -11  15   4      377.31      383.84     69.64 o 
 -10  15   4      575.41      599.85     77.35 o 
  -9  15   4      210.85      194.66     55.37 o 
  -8  15   4     1304.18     1297.94     97.48 o 
  -7  15   4       11.45       29.46     43.12 o 
  -6  15   4      285.41      247.56     58.00 o 
  -5  15   4      170.54      248.28     56.62 o 
  -4  15   4      341.68      289.35     58.67 o 
  -3  15   4      687.30      725.78     75.39 o 
  -2  15   4       92.25      126.10     47.09 o 
  -1  15   4      873.11      890.32     79.11 o 
   0  15   4       19.48       55.00     39.73 o 
   1  15   4      703.53      721.36     72.45 o 
   2  15   4      242.25      232.59     51.75 o 
   3  15   4      798.38      802.83     75.00 o 
   4  15   4        1.58        3.71     35.43 o 
   5  15   4     3114.56     3171.56    148.78 o 
   6  15   4       53.84       75.87     43.49 o 
   7  15   4      924.54     1062.30     84.16 o 
   8  15   4      409.57      508.32     97.97 o 
   9  15   4     1421.13     1370.27    136.57 o 
  -7  16   4        5.00      -15.19     42.00 o 
  -6  16   4      939.45     1020.58     90.91 o 
  -5  16   4      555.00      546.12     75.27 o 
  -4  16   4      581.98      636.48     77.46 o 
  -3  16   4      367.88      437.99     68.49 o 
  -2  16   4      612.93      711.04     78.43 o 
  -1  16   4       52.43       30.66     41.48 o 
   0  16   4      101.36      120.91     49.92 o 
   1  16   4      171.14      250.52     56.05 o 
   2  16   4     2901.78     2992.35    152.74 o 
   3  16   4      186.09      254.10     65.66 o 
   4  16   4        9.15      -21.17     43.94 o 
 -26   1   5      444.67      539.24    110.29 o 
 -25   1   5     2293.02     2430.82    135.60 o 
 -24   1   5       54.39       64.51     50.02 o 
 -23   1   5      258.39      309.33     52.78 o 
 -22   1   5        4.22       -1.91     32.09 o 
 -21   1   5     3879.47     4096.92    162.92 o 
 -20   1   5      153.52      140.76     34.61 o 
 -19   1   5        0.62      -22.31     18.64 o 
 -18   1   5      181.40      196.07     30.39 o 
 -17   1   5     7933.22     8095.50    241.27 o 
 -16   1   5       68.23       63.27     22.72 o 
 -15   1   5     3211.96     3228.40     92.42 o 
 -14   1   5       43.38       51.55     20.38 o 
 -13   1   5     8545.42     8574.48    338.53 o 
 -12   1   5     8633.19     8726.95    345.79 o 
 -11   1   5     1986.69     2061.62     93.46 o 
 -10   1   5     1007.15     1042.48     41.46 o 
  -9   1   5    15432.20    15650.94    644.57 o 
  -8   1   5     3191.50     3040.48    110.26 o 
  -7   1   5     8909.40     8813.47    450.23 o 
  -6   1   5     2333.62     2475.12    114.27 o 
  -5   1   5     3945.60     3790.51    173.79 o 
  -4   1   5     5327.33     5087.59    166.51 o 
  -3   1   5    15821.37    15302.59    475.56 o 
  -2   1   5    12349.72    12543.67    422.06 o 
   0   1   5     3682.64     3819.32     64.54 o 
   1   1   5    18074.23    17700.51    275.46 o 
   2   1   5     1628.61     1706.41     41.23 o 
   3   1   5      702.16      707.11     26.61 o 
   4   1   5     7724.95     8372.87    185.90 o 
   5   1   5    31900.53    33116.78    872.45 o 
   6   1   5      482.39      548.03     44.14 o 
   7   1   5     2113.70     2314.81     78.81 o 
   8   1   5     6511.72     6396.48    130.14 o 
   9   1   5    21016.05    19871.46    232.01 o 
  10   1   5        2.38       -2.65     22.30 o 
  11   1   5       58.83       47.70     27.39 o 
  12   1   5      303.85      315.98     44.31 o 
  13   1   5     4595.74     4387.56    124.13 o 
  14   1   5      187.86      176.39     40.82 o 
  15   1   5       41.77       63.38     35.25 o 
  16   1   5      623.96      601.11     62.92 o 
  17   1   5     2294.18     2159.96    102.53 o 
  18   1   5     2082.23     2082.10    103.76 o 
  19   1   5     2471.19     2713.19    119.49 o 
  20   1   5      581.75      612.37     70.22 o 
  21   1   5      499.01      568.30     71.17 o 
  22   1   5      644.96      682.32     77.00 o 
  23   1   5     1779.11     1858.99    111.68 o 
 -26   2   5       56.22       85.00     53.42 o 
 -25   2   5      308.44      266.06     67.11 o 
 -24   2   5      425.60      427.57     62.11 o 
 -23   2   5       24.64       46.77     39.15 o 
 -22   2   5       52.44       36.35     37.34 o 
 -21   2   5        0.06       -6.09     32.09 o 
 -20   2   5      279.36      269.30     49.39 o 
 -19   2   5      209.32      194.49     43.60 o 
 -18   2   5      787.99      769.53     52.71 o 
 -17   2   5      528.09      517.94     38.21 o 
 -16   2   5      249.80      274.75     30.04 o 
 -15   2   5      513.82      525.30     40.94 o 
 -14   2   5       72.29       46.79     19.26 o 
 -13   2   5     3775.45     3702.14    109.15 o 
 -12   2   5       23.54       19.24     15.64 o 
 -11   2   5     1014.70     1062.14     41.77 o 
 -10   2   5     2467.07     2568.69     72.46 o 
  -9   2   5      244.87      296.17     24.68 o 
  -8   2   5      334.34      320.15     24.87 o 
  -7   2   5       29.93       64.98     16.44 o 
  -6   2   5     3676.47     3750.73    145.93 o 
  -5   2   5      695.66      809.59     34.64 o 
  -4   2   5     1588.89     1534.99     77.42 o 
  -3   2   5      523.78      524.98     29.08 o 
  -2   2   5      705.51      715.38     33.28 o 
  -1   2   5     1779.73     1879.78     48.31 o 
   0   2   5      650.17      672.11     31.54 o 
   1   2   5     1171.60     1219.34     38.65 o 
   2   2   5     2239.08     2326.50     53.81 o 
   3   2   5        0.17       13.90     11.42 o 
   4   2   5      211.96      275.55     18.41 o 
   5   2   5      350.14      426.39     30.08 o 
   6   2   5      358.22      303.50     25.46 o 
   7   2   5     1392.07     1397.46     48.41 o 
   8   2   5       17.71       23.88     14.16 o 
   9   2   5     1935.13     1909.71     50.13 o 
  10   2   5      550.81      511.19     48.18 o 
  11   2   5     2176.74     2007.53     83.11 o 
  12   2   5       34.09       60.84     29.66 o 
  13   2   5      413.61      393.10     50.13 o 
  14   2   5      180.31      167.33     40.52 o 
  15   2   5        9.63       15.02     31.62 o 
  16   2   5      142.64      145.12     43.00 o 
  17   2   5     1424.22     1435.99     87.13 o 
  18   2   5      785.88      693.47     69.65 o 
  19   2   5      279.28      293.06     54.09 o 
  20   2   5       21.70       21.39     37.81 o 
  21   2   5       17.99        8.53     40.18 o 
  22   2   5       83.20      114.04     48.93 o 
  23   2   5       12.47       15.98     41.23 o 
 -26   3   5      255.99      250.72     59.37 o 
 -25   3   5     3278.05     3486.80    139.27 o 
 -24   3   5      135.38      115.77     46.34 o 
 -23   3   5      253.45      250.87     53.94 o 
 -22   3   5      184.57      182.59     48.14 o 
 -21   3   5     8523.56     8602.77    371.75 o 
 -20   3   5       36.09       23.78     34.21 o 
 -19   3   5       43.65       61.20     36.15 o 
 -18   3   5      301.44      269.49     47.84 o 
 -17   3   5     8361.48     8161.30    406.90 o 
 -16   3   5     1570.37     1512.49    128.39 o 
 -15   3   5     2852.05     2728.69    113.82 o 
 -14   3   5     4471.97     4242.30    115.58 o 
 -13   3   5     4604.28     4767.60    139.15 o 
 -12   3   5      462.03      492.15     30.76 o 
 -11   3   5     1132.98     1136.81     41.90 o 
 -10   3   5       31.32       59.25     16.47 o 
  -9   3   5     5668.15     5563.85    215.58 o 
  -8   3   5     2286.77     2346.32     78.08 o 
  -7   3   5     2681.52     2683.93     95.01 o 
  -6   3   5     5580.52     5443.05    243.91 o 
  -5   3   5     3204.51     3216.42    108.80 o 
  -4   3   5     4990.86     5165.30    152.20 o 
  -3   3   5    16560.92    16781.28    550.09 o 
  -2   3   5      972.98      991.60     47.38 o 
  -1   3   5      893.10     1005.59     37.65 o 
   0   3   5      904.46      834.42     34.54 o 
   1   3   5     2729.21     2742.67    103.80 o 
   2   3   5       29.15       19.29     13.06 o 
   3   3   5      450.16      483.99     26.75 o 
   4   3   5       25.31      129.96     56.06 o 
   5   3   5     8699.75     8303.55    208.12 o 
   6   3   5      189.98      205.65     24.97 o 
   7   3   5      166.34      200.62     25.13 o 
   8   3   5      234.16      246.92     26.55 o 
   9   3   5     7315.67     7193.12    121.43 o 
  10   3   5     1591.60     1523.75     54.19 o 
  11   3   5      475.12      510.02     51.03 o 
  12   3   5     4812.41     4486.58    124.43 o 
  13   3   5     6527.62     6203.07    148.82 o 
  14   3   5     1234.50     1118.35     72.97 o 
  15   3   5       66.05       52.24     35.90 o 
  16   3   5     2439.20     2292.51    102.99 o 
  17   3   5     3456.63     3351.69    123.72 o 
  18   3   5      448.08      371.57     56.73 o 
  19   3   5      252.59      300.70     54.49 o 
  20   3   5     1171.46     1191.17     87.76 o 
  21   3   5      883.91      941.72     83.45 o 
  22   3   5      212.00      116.10     48.81 o 
  23   3   5     3441.06     3674.92    149.75 o 
 -25   4   5      508.17      588.03     75.09 o 
 -24   4   5      298.24      366.42     62.83 o 
 -23   4   5        8.94       15.78     38.17 o 
 -22   4   5      198.26      197.14     49.97 o 
 -21   4   5       32.61       40.15     38.08 o 
 -20   4   5      101.25      103.41     41.91 o 
 -19   4   5      217.80      219.22     47.42 o 
 -18   4   5     1372.37     1320.78     82.62 o 
 -17   4   5      171.81      167.22     42.77 o 
 -16   4   5     1602.01     1415.92     80.77 o 
 -15   4   5      132.32       89.62     34.42 o 
 -14   4   5      119.12       62.83     31.10 o 
 -13   4   5      460.43      454.79     41.47 o 
 -12   4   5     1440.08     1400.77     42.64 o 
 -11   4   5      844.64      812.56     43.82 o 
 -10   4   5        0.59       11.97     12.82 o 
  -9   4   5      279.03      285.55     22.55 o 
  -8   4   5      819.82      850.22     33.56 o 
  -7   4   5     1847.70     1886.29     68.21 o 
  -6   4   5        4.84       16.42     13.32 o 
  -5   4   5      536.80      610.39     30.24 o 
  -4   4   5      160.41      169.97     19.84 o 
  -3   4   5      572.26      596.28     30.46 o 
  -2   4   5     1477.41     1414.61     43.31 o 
  -1   4   5      152.23      118.12     18.90 o 
   0   4   5     1705.45     1766.63     54.11 o 
   1   4   5     2145.04     2069.32     63.32 o 
   2   4   5     5845.08     5817.08    146.15 o 
   3   4   5        4.10        6.27     12.63 o 
   4   4   5      257.69      266.84     22.71 o 
   5   4   5     2975.59     2844.86    110.92 o 
   6   4   5      338.90      331.03     23.78 o 
   7   4   5     2888.93     2851.51    112.35 o 
   8   4   5      210.49      222.21     28.17 o 
   9   4   5      433.69      437.81     35.89 o 
  10   4   5      299.38      309.72     32.91 o 
  11   4   5     4028.25     3844.90     89.79 o 
  12   4   5      148.56       98.79     34.96 o 
  13   4   5     1576.51     1489.23     80.05 o 
  14   4   5      413.52      325.46     49.37 o 
  15   4   5      569.63      542.44     59.79 o 
  16   4   5      167.32      159.90     44.68 o 
  17   4   5      587.07      566.69     63.88 o 
  18   4   5      439.81      358.34     56.72 o 
  19   4   5     1279.37     1196.49     86.56 o 
  20   4   5       75.05       92.08     45.26 o 
  21   4   5      177.42      186.65     52.18 o 
  22   4   5      164.91      170.75     52.94 o 
  23   4   5       10.53       12.91     43.74 o 
 -25   5   5     3189.47     3377.52    147.21 o 
 -24   5   5      922.41      909.04     85.61 o 
 -23   5   5        5.09        8.98     38.67 o 
 -22   5   5      303.96      378.65     63.38 o 
 -21   5   5     1597.87     1708.36     99.24 o 
 -20   5   5       69.00      101.78     43.03 o 
 -19   5   5      145.61      126.65     43.74 o 
 -18   5   5        0.69       15.93     34.63 o 
 -17   5   5     8627.04     8355.52    245.41 o 
 -16   5   5      765.79      675.59     62.64 o 
 -15   5   5      490.71      551.40     57.76 o 
 -14   5   5     4628.65     4487.14    195.82 o 
 -13   5   5     5647.86     5324.58    290.07 o 
 -12   5   5       15.58        3.11     24.96 o 
 -11   5   5      447.19      405.99     45.65 o 
 -10   5   5     4260.38     4282.48    104.59 o 
  -9   5   5      986.09      972.86     50.58 o 
  -8   5   5     2746.83     2815.87    170.94 o 
  -7   5   5     1900.06     1961.88     88.46 o 
  -6   5   5     6771.91     6973.28    243.51 o 
  -5   5   5     6723.59     6936.98    243.94 o 
  -4   5   5     1962.60     2010.49     82.27 o 
  -3   5   5    11274.72    11079.65    211.21 o 
  -2   5   5      420.94      388.93     26.72 o 
  -1   5   5     1242.69     1346.22     43.89 o 
   0   5   5      249.51      233.25     23.36 o 
   1   5   5     8742.22     8660.82    150.64 o 
   2   5   5     3290.27     3341.26     66.79 o 
   3   5   5      525.75      536.08     31.18 o 
   4   5   5       67.17       94.81     19.99 o 
   5   5   5     6524.96     6260.79    154.49 o 
   6   5   5      698.35      699.74     34.73 o 
   7   5   5      437.89      447.63     29.17 o 
   8   5   5      752.76      784.83     46.90 o 
   9   5   5     7765.99     7879.18    170.33 o 
  10   5   5     5558.71     5724.11    170.34 o 
  11   5   5      867.82      905.99     51.50 o 
  12   5   5      106.13      120.70     29.98 o 
  13   5   5     7992.31     7774.51    168.93 o 
  14   5   5      649.13      679.06     62.67 o 
  15   5   5      873.79      816.49     69.13 o 
  16   5   5      261.91      291.25     51.54 o 
  17   5   5     2770.21     2808.10    115.72 o 
  18   5   5     2267.37     2152.04    106.09 o 
  19   5   5      614.89      622.63     69.90 o 
  20   5   5     1608.08     1584.17     98.90 o 
  21   5   5      421.71      420.14     66.44 o 
  22   5   5     1491.68     1425.48    100.75 o 
 -24   6   5       49.26       22.78     44.90 o 
 -23   6   5        0.70      -25.51     36.98 o 
 -22   6   5      179.55      176.41     51.84 o 
 -21   6   5      622.02      711.01     75.25 o 
 -20   6   5       68.30       39.58     39.03 o 
 -19   6   5      114.38      137.04     44.35 o 
 -18   6   5       17.44       15.45     36.82 o 
 -17   6   5     1096.54      983.38     75.98 o 
 -16   6   5       44.51       67.01     36.61 o 
 -15   6   5      942.10      876.07     68.92 o 
 -14   6   5     1797.19     1791.18     88.04 o 
 -13   6   5     1313.10     1317.83     76.15 o 
 -12   6   5      627.30      556.74     54.33 o 
 -11   6   5     2112.23     1993.98     85.36 o 
 -10   6   5      578.74      518.45     51.35 o 
  -9   6   5     1006.69      977.99     61.59 o 
  -8   6   5       27.85       30.69     17.15 o 
  -7   6   5     1909.33     1988.83     97.54 o 
  -6   6   5      375.02      425.19     33.43 o 
  -5   6   5     4341.87     4589.33    154.32 o 
  -4   6   5      820.67      843.47     34.97 o 
  -3   6   5        7.15        8.04     13.69 o 
  -2   6   5      739.84      745.01     40.72 o 
  -1   6   5     6647.61     6687.52     94.01 o 
   0   6   5     1523.80     1460.85     47.66 o 
   1   6   5        6.17        9.06     15.08 o 
   2   6   5     1170.10     1167.05     44.07 o 
   3   6   5      554.75      600.20     34.78 o 
   4   6   5     2420.28     2368.03     61.22 o 
   5   6   5       30.86       40.33     17.06 o 
   6   6   5     1188.45     1105.46     44.66 o 
   7   6   5      235.18      237.62     25.94 o 
   8   6   5      885.47      905.67     41.55 o 
   9   6   5      276.40      271.56     35.16 o 
  10   6   5       34.10       28.71     23.95 o 
  11   6   5        1.77       -7.70     22.74 o 
  12   6   5       51.81       74.18     28.91 o 
  13   6   5     2881.99     2770.43    106.30 o 
  14   6   5      113.68       82.36     37.27 o 
  15   6   5      273.22      333.98     53.68 o 
  16   6   5      827.56      811.18     70.83 o 
  17   6   5       16.97       19.60     35.75 o 
  18   6   5       62.66       34.37     38.04 o 
  19   6   5      640.50      731.51     74.71 o 
  20   6   5       37.66       47.56     41.65 o 
  21   6   5       56.61       57.40     45.87 o 
 -24   7   5       44.11       76.82     47.58 o 
 -23   7   5      621.40      655.30     79.67 o 
 -22   7   5      100.93       74.60     44.91 o 
 -21   7   5     1480.74     1513.73    100.21 o 
 -20   7   5       31.63       46.29     41.36 o 
 -19   7   5      215.54      203.16     50.98 o 
 -18   7   5       47.40       65.09     38.33 o 
 -17   7   5     5855.60     5378.16    240.29 o 
 -16   7   5      871.41      863.45     72.52 o 
 -15   7   5      674.46      642.22     64.48 o 
 -14   7   5        9.61       -0.16     31.92 o 
 -13   7   5     4534.13     4426.42    142.28 o 
 -12   7   5      132.59      109.64     36.95 o 
 -11   7   5       89.74      110.18     35.60 o 
 -10   7   5     1213.66     1119.03     69.07 o 
  -9   7   5     7753.26     7666.90    157.45 o 
  -8   7   5      730.44      696.65     55.90 o 
  -7   7   5     1079.26     1024.90     45.36 o 
  -6   7   5      946.96      939.57     45.34 o 
  -5   7   5       17.97       34.53     18.10 o 
  -4   7   5     3126.22     3260.59     96.61 o 
  -3   7   5     8375.06     8765.57    247.40 o 
  -2   7   5     1034.41     1139.48     43.43 o 
  -1   7   5     3623.54     3677.71    101.02 o 
   0   7   5      490.44      531.91     38.28 o 
   1   7   5     8753.16     8976.18    115.28 o 
   2   7   5     3887.92     3957.43     79.18 o 
   3   7   5      325.24      311.70     29.59 o 
   4   7   5      595.72      584.77     36.55 o 
   5   7   5     3728.06     3629.23     78.04 o 
   6   7   5      975.45      896.82     43.82 o 
   7   7   5       58.94       62.89     21.04 o 
   8   7   5      232.04      268.81     31.69 o 
   9   7   5     6497.47     6303.41    237.66 o 
  10   7   5      646.64      673.98     49.44 o 
  11   7   5      418.66      476.81     45.36 o 
  12   7   5      434.75      425.56     44.90 o 
  13   7   5     2810.51     2814.43     92.26 o 
  14   7   5      474.26      521.43     68.19 o 
  15   7   5      912.23      846.59     80.89 o 
  16   7   5       63.45       38.47     37.39 o 
  17   7   5     3734.01     3760.65    134.70 o 
  18   7   5      125.21      140.12     46.86 o 
  19   7   5      275.51      232.54     54.32 o 
  20   7   5       30.47        6.22     49.29 o 
  21   7   5       86.34       68.40     58.06 o 
 -23   8   5      168.15      211.96     60.67 o 
 -22   8   5      268.59      230.34     59.42 o 
 -21   8   5      264.50      322.65     62.86 o 
 -20   8   5      663.05      748.60     78.68 o 
 -19   8   5      117.06      109.26     45.42 o 
 -18   8   5      187.89      262.68     55.64 o 
 -17   8   5      219.25      156.38     46.41 o 
 -16   8   5      974.86      798.20     73.85 o 
 -15   8   5     2162.07     1899.76     98.29 o 
 -14   8   5      435.01      464.02     59.82 o 
 -13   8   5      444.47      390.80     54.83 o 
 -12   8   5      337.32      370.86     53.19 o 
 -11   8   5     1719.10     1569.06     96.82 o 
 -10   8   5      966.85     1048.04     70.94 o 
  -9   8   5       54.69       54.24     30.65 o 
  -8   8   5     2762.42     2617.71     98.58 o 
  -7   8   5     2392.40     2460.39     94.40 o 
  -6   8   5      379.48      409.09     47.52 o 
  -5   8   5     5379.37     5465.81    162.92 o 
  -4   8   5       23.74       34.72     21.24 o 
  -3   8   5     1776.15     1961.10     53.85 o 
  -2   8   5     3861.74     3983.97     78.02 o 
  -1   8   5     1299.85     1352.86     53.55 o 
   0   8   5     2611.02     2754.96     73.50 o 
   1   8   5      232.91      248.45     28.14 o 
   2   8   5      932.62      964.58     45.61 o 
   3   8   5     2102.79     2094.67     63.44 o 
   4   8   5     1206.14     1230.74     52.21 o 
   5   8   5     3508.17     3535.92     89.67 o 
   6   8   5     1223.21     1143.37     50.84 o 
   7   8   5     1723.68     1703.21     60.31 o 
   8   8   5     1496.97     1372.64     56.24 o 
   9   8   5      350.87      421.22     50.58 o 
  10   8   5      781.11      707.82     52.61 o 
  11   8   5      275.97      298.06     41.32 o 
  12   8   5      715.89      680.55     68.13 o 
  13   8   5     2561.85     2455.32     90.09 o 
  14   8   5      386.97      398.01     55.92 o 
  15   8   5      939.20      952.16     75.51 o 
  16   8   5     1290.24     1454.45     90.62 o 
  17   8   5      383.53      325.78     65.59 o 
  18   8   5      356.06      400.98     69.21 o 
  19   8   5      906.68      870.97     99.11 o 
  20   8   5      231.47      235.33     68.36 o 
 -22   9   5       10.85        9.46     44.85 o 
 -21   9   5     1922.66     1809.46    126.73 o 
 -20   9   5      296.73      266.39     59.87 o 
 -19   9   5       39.34       53.11     42.65 o 
 -18   9   5        9.33      -10.32     36.17 o 
 -17   9   5     2473.15     2340.80    114.38 o 
 -16   9   5      772.26      783.79     76.16 o 
 -15   9   5      460.16      463.28     62.94 o 
 -14   9   5      145.08      141.21     44.99 o 
 -13   9   5     2180.74     2127.31    104.19 o 
 -12   9   5     1196.36     1071.46     78.37 o 
 -11   9   5     2103.35     1919.64     95.32 o 
 -10   9   5        7.73       21.71     31.64 o 
  -9   9   5     6411.90     6115.11    154.19 o 
  -8   9   5       10.39       37.11     31.28 o 
  -7   9   5      103.58      132.22     38.86 o 
  -6   9   5       19.46       20.94     29.70 o 
  -5   9   5      257.29      234.69     43.14 o 
  -4   9   5     1946.25     1989.41     75.40 o 
  -3   9   5     5687.44     6020.97    156.46 o 
  -2   9   5       45.86       36.26     24.10 o 
  -1   9   5       19.94       31.67     19.40 o 
   0   9   5        7.12       -1.85     26.38 o 
   1   9   5    10068.35     9889.48    173.28 o 
   2   9   5      768.66      805.90     44.86 o 
   3   9   5     2401.13     2442.66     70.57 o 
   4   9   5       36.04       66.21     26.50 o 
   5   9   5     4208.60     4293.47     92.98 o 
   6   9   5       51.77       50.77     23.36 o 
   7   9   5      548.01      533.07     40.88 o 
   8   9   5      925.72      844.29     48.59 o 
   9   9   5     4218.93     4358.62    120.93 o 
  10   9   5        0.36      -10.70     25.40 o 
  11   9   5      957.41      844.28     59.24 o 
  12   9   5      322.49      285.36     43.33 o 
  13   9   5      721.06      656.37     56.00 o 
  14   9   5      103.55       56.92     32.90 o 
  15   9   5     1781.44     1889.22     99.90 o 
  16   9   5      283.42      284.91     59.20 o 
  17   9   5     2894.99     2604.58    141.93 o 
  18   9   5      136.08      158.20     62.30 o 
  19   9   5      935.26      844.50    119.89 o 
 -20  10   5     1510.19     1471.47    106.40 o 
 -19  10   5      304.95      271.75     60.44 o 
 -18  10   5      712.60      663.43     77.95 o 
 -17  10   5      121.34       95.12     44.70 o 
 -16  10   5     1137.72     1005.12     85.13 o 
 -15  10   5      718.00      765.08     76.29 o 
 -14  10   5       39.49       32.59     39.32 o 
 -13  10   5      741.50      691.30     71.24 o 
 -12  10   5     1525.54     1410.84     88.34 o 
 -11  10   5     1361.39     1312.77     87.03 o 
 -10  10   5      638.48      651.37     65.91 o 
  -9  10   5     1851.25     1895.60     96.41 o 
  -8  10   5      386.95      410.44     56.29 o 
  -7  10   5      346.55      374.97     52.96 o 
  -6  10   5       20.46       15.27     32.80 o 
  -5  10   5      117.67      114.86     38.54 o 
  -4  10   5      804.77      844.16     65.04 o 
  -3  10   5       76.97       86.75     35.52 o 
  -2  10   5     2308.92     2363.87     80.02 o 
  -1  10   5      868.00      819.43     53.43 o 
   0  10   5     1528.25     1600.70     58.66 o 
   1  10   5      935.91      934.78     48.95 o 
   2  10   5      840.39      877.44     48.66 o 
   3  10   5      973.61      976.49     57.26 o 
   4  10   5     2773.31     2748.18     79.02 o 
   5  10   5     1019.67     1010.51     53.30 o 
   6  10   5     1238.35     1300.30     59.34 o 
   7  10   5       53.79       37.64     24.66 o 
   8  10   5     1428.88     1439.23     72.03 o 
   9  10   5      814.56      807.26     58.74 o 
  10  10   5      207.53      239.95     41.05 o 
  11  10   5      818.12      871.93     61.83 o 
  12  10   5      923.06      910.41     63.98 o 
  13  10   5      132.98      156.37     39.04 o 
  14  10   5      220.95      155.83     40.37 o 
  15  10   5     1938.76     1902.60    121.60 o 
  16  10   5       13.27        0.32     45.95 o 
  17  10   5     2113.81     2030.35    131.55 o 
  18  10   5      165.39      151.21     61.05 o 
 -19  11   5      315.77      302.99     64.84 o 
 -18  11   5       12.08       -5.65     40.67 o 
 -17  11   5      238.99      222.97     57.50 o 
 -16  11   5       62.91       75.95     46.71 o 
 -15  11   5      952.14      917.96     83.95 o 
 -14  11   5       96.90       81.74     46.19 o 
 -13  11   5     2207.25     2050.81    108.27 o 
 -12  11   5     1253.10     1126.22     85.77 o 
 -11  11   5     2710.42     2809.26    121.09 o 
 -10  11   5       45.41       43.69     39.24 o 
  -9  11   5     1924.62     1963.78    101.36 o 
  -8  11   5      197.14      144.57     45.29 o 
  -7  11   5     1492.12     1523.83     89.18 o 
  -6  11   5       35.00       63.72     37.23 o 
  -5  11   5     3902.11     3751.55    126.80 o 
  -4  11   5      654.56      592.54     61.57 o 
  -3  11   5     1110.24     1024.72     73.17 o 
  -2  11   5      152.81      184.48     43.49 o 
  -1  11   5     1997.07     2090.25     79.48 o 
   0  11   5     1019.51     1151.21     63.64 o 
   1  11   5     4911.85     5082.11    118.76 o 
   2  11   5      292.03      289.08     41.31 o 
   3  11   5     2501.00     2461.78     76.44 o 
   4  11   5      315.53      292.02     45.30 o 
   5  11   5     6720.44     6695.26    155.49 o 
   6  11   5       21.77       49.23     25.36 o 
   7  11   5     1894.12     1897.84     71.61 o 
   8  11   5        0.64      -28.34     25.97 o 
   9  11   5      261.77      268.53     48.59 o 
  10  11   5       46.76       70.88     33.68 o 
  11  11   5      467.12      486.48     53.08 o 
  12  11   5       40.21       39.27     32.55 o 
  13  11   5     2122.95     2147.71    105.87 o 
  14  11   5       69.31       39.85     40.01 o 
  15  11   5      346.99      363.76     72.21 o 
  16  11   5      160.52       93.32     55.57 o 
 -17  12   5        2.60      -56.82     37.46 o 
 -16  12   5      490.74      455.37     72.00 o 
 -15  12   5     1555.68     1500.47    104.40 o 
 -14  12   5     1411.88     1300.12     96.17 o 
 -13  12   5     2711.04     2639.01    123.81 o 
 -12  12   5      345.10      337.71     61.84 o 
 -11  12   5      759.75      756.41     77.32 o 
 -10  12   5      758.33      709.22     74.00 o 
  -9  12   5     1325.24     1340.75     90.83 o 
  -8  12   5       36.26       32.01     37.85 o 
  -7  12   5      115.99       94.34     41.54 o 
  -6  12   5      154.21      106.53     43.42 o 
  -5  12   5      879.13      976.81     77.39 o 
  -4  12   5     1860.63     1956.48     98.62 o 
  -3  12   5     3977.42     3998.62    133.43 o 
  -2  12   5      650.25      638.14     65.12 o 
  -1  12   5      869.46      945.91     73.36 o 
   0  12   5     1210.02     1280.08     81.23 o 
   1  12   5     1823.01     1861.61     80.10 o 
   2  12   5      916.51      935.24     61.68 o 
   3  12   5      888.61      941.71     62.06 o 
   4  12   5     1395.89     1377.86     72.52 o 
   5  12   5      159.37      217.55     35.84 o 
   6  12   5     2099.16     2252.05     79.72 o 
   7  12   5       56.02       52.28     27.51 o 
   8  12   5     1805.36     1892.13     84.90 o 
   9  12   5      307.83      274.31     50.88 o 
  10  12   5      837.34      935.80     66.86 o 
  11  12   5      607.97      577.11     57.89 o 
  12  12   5      189.07      195.03     49.86 o 
  13  12   5       23.11       49.80     40.50 o 
  14  12   5      475.12      424.39     63.82 o 
  15  12   5      574.14      591.11     85.80 o 
 -15  13   5     1725.25     1688.38    113.58 o 
 -14  13   5      187.95      235.21     58.66 o 
 -13  13   5     1900.99     1973.73    114.70 o 
 -12  13   5      353.24      368.75     65.70 o 
 -11  13   5     1907.67     1984.01    111.96 o 
 -10  13   5       51.74       72.04     45.35 o 
  -9  13   5      467.39      441.48     66.67 o 
  -8  13   5       40.50       64.37     43.41 o 
  -7  13   5     1396.71     1345.33     94.23 o 
  -6  13   5        5.33       12.67     37.47 o 
  -5  13   5     2268.95     2444.77    113.19 o 
  -4  13   5        0.31       49.27     39.18 o 
  -3  13   5     1500.00     1517.03     92.93 o 
  -2  13   5       60.59       80.51     40.97 o 
  -1  13   5      880.39      876.44     74.47 o 
   0  13   5       14.72       23.28     34.69 o 
   1  13   5      141.19      177.77     46.06 o 
   2  13   5        3.49       19.66     34.67 o 
   3  13   5     2856.03     2945.55    102.04 o 
   4  13   5      622.20      706.07     59.38 o 
   5  13   5     1114.25     1002.25     67.40 o 
   6  13   5      348.16      364.46     48.42 o 
   7  13   5      502.85      623.88     57.73 o 
   8  13   5      183.52      170.43     41.40 o 
   9  13   5        8.55       -4.37     30.37 o 
  10  13   5       36.27       34.38     39.33 o 
  11  13   5     1840.63     1787.94    102.20 o 
  12  13   5       20.11       19.77     40.36 o 
  13  13   5      387.83      394.87     64.66 o 
 -13  14   5      211.27      158.91     57.30 o 
 -12  14   5       96.98      123.97     53.00 o 
 -11  14   5      185.81      208.08     57.74 o 
 -10  14   5      199.43      250.52     59.34 o 
  -9  14   5     1535.39     1518.74    104.35 o 
  -8  14   5      591.72      604.91     75.26 o 
  -7  14   5     2296.68     2295.09    117.52 o 
  -6  14   5        9.65       10.12     38.06 o 
  -5  14   5     1305.01     1434.76     96.79 o 
  -4  14   5       63.00       72.85     65.35 o 
  -3  14   5     3155.14     3179.37    128.93 o 
  -2  14   5      971.05     1069.17     83.61 o 
  -1  14   5      737.27      816.71     75.93 o 
   0  14   5     1237.38     1420.06     91.04 o 
   1  14   5      935.88      988.14     80.32 o 
   2  14   5     1578.27     1675.87     96.33 o 
   3  14   5      576.00      644.41     68.93 o 
   4  14   5      101.28       93.12     41.51 o 
   5  14   5        3.62       11.76     31.76 o 
   6  14   5      531.65      519.66     56.97 o 
   7  14   5      174.16      161.75     47.38 o 
   8  14   5       41.02       30.79     48.10 o 
   9  14   5       51.56       13.87     43.52 o 
  10  14   5      703.57      661.41     73.21 o 
  -9  15   5     1370.60     1407.93    105.00 o 
  -8  15   5      211.80      237.28     60.02 o 
  -7  15   5      114.47      100.95     49.89 o 
  -6  15   5       59.03      100.35     48.72 o 
  -5  15   5      902.09      978.96     88.09 o 
  -4  15   5        7.16       53.91     43.01 o 
  -3  15   5      827.14      946.53     85.09 o 
  -2  15   5       76.55       82.11     45.95 o 
  -1  15   5      848.09      972.60     84.60 o 
   0  15   5      430.63      458.43     67.10 o 
   1  15   5      607.29      641.99     73.12 o 
   2  15   5      247.45      242.27     55.25 o 
   3  15   5      135.55      119.79     46.69 o 
   4  15   5        2.37        4.53     38.31 o 
   5  15   5      177.92      209.48     53.00 o 
   6  15   5      202.53      242.36     83.19 o 
 -25   0   6      799.63     1085.80    192.48 o 
 -24   0   6     2704.23     2688.59    263.69 o 
 -23   0   6     1194.19     1213.78    186.39 o 
 -22   0   6      289.09      231.38    108.34 o 
 -21   0   6        1.17       13.03     47.16 o 
 -20   0   6     2188.64     2377.59    122.14 o 
 -19   0   6       12.75       56.67     34.82 o 
 -18   0   6       79.16      108.64     40.21 o 
 -17   0   6      377.69      395.60     53.61 o 
 -16   0   6     8331.63     8360.26    604.56 o 
 -15   0   6     3720.96     3716.59    216.18 o 
 -14   0   6       10.77       -2.95     27.47 o 
 -13   0   6     1150.97     1013.93     86.89 o 
 -12   0   6    16128.78    15943.76   1053.96 o 
 -11   0   6     3875.67     4082.02    262.36 o 
 -10   0   6     1544.15     1543.18     98.99 o 
  -9   0   6     1012.69     1050.79     62.12 o 
  -8   0   6     2385.08     2411.04    140.06 o 
  -7   0   6     1391.38     1415.77     67.93 o 
  -6   0   6     2487.21     2495.34     85.76 o 
  -5   0   6    17609.90    16792.03    912.80 o 
  -4   0   6     4154.80     4038.18    186.61 o 
  -3   0   6     8093.03     8101.67    225.07 o 
  -2   0   6    15862.14    16022.79    439.29 o 
  -1   0   6     1291.78     1238.73     60.21 o 
   0   0   6      695.65      703.80     47.40 o 
   1   0   6    10227.60    10472.75    174.17 o 
   2   0   6    15503.50    15810.34    266.23 o 
   3   0   6       46.79       57.53     19.04 o 
   4   0   6     9011.36     9497.39    295.23 o 
   5   0   6      176.52      138.37     61.46 o 
   6   0   6    12578.50    12137.46    753.50 o 
   7   0   6      264.13      311.18     58.37 o 
   8   0   6     3692.68     3562.81    150.70 o 
   9   0   6     1793.41     1662.52    112.21 o 
  10   0   6     1975.98     1961.99    122.67 o 
  11   0   6        1.69      -14.84     37.04 o 
  12   0   6      119.76      150.95     54.64 o 
  13   0   6     1079.92     1038.60    103.17 o 
  14   0   6    13342.74    12498.32    582.75 o 
  15   0   6     1585.71     1406.64    124.34 o 
  16   0   6      417.54      532.61     90.69 o 
  17   0   6        9.64       15.79     51.05 o 
  18   0   6      851.18      824.18    110.72 o 
  19   0   6      126.43       78.76     58.83 o 
  20   0   6     1969.36     1891.58    154.33 o 
  21   0   6       13.56       13.40     60.57 o 
  22   0   6       82.89      165.20     80.54 o 
 -25   1   6      231.38      271.26     90.39 o 
 -24   1   6      151.98      147.89     77.09 o 
 -23   1   6      174.96      163.25     56.17 o 
 -22   1   6      165.07      184.60     46.73 o 
 -21   1   6      212.87      211.92     46.41 o 
 -20   1   6        0.25      -10.92     30.33 o 
 -19   1   6       50.16       58.77     35.73 o 
 -18   1   6      460.83      433.36     39.36 o 
 -17   1   6        1.83       -3.97     20.73 o 
 -16   1   6     1294.16     1289.49     55.88 o 
 -15   1   6      101.57       89.34     25.10 o 
 -14   1   6     5200.71     5210.73    194.39 o 
 -13   1   6      651.29      709.90     51.83 o 
 -12   1   6     8014.54     7938.00    285.07 o 
 -11   1   6      990.59      994.55     48.69 o 
 -10   1   6     1310.41     1387.28     71.33 o 
  -9   1   6       18.45       11.54     15.56 o 
  -8   1   6       93.87       89.96     19.99 o 
  -7   1   6        0.36        6.69     14.90 o 
  -6   1   6       90.60       77.09     19.11 o 
  -5   1   6      730.73      758.11     37.33 o 
  -4   1   6        0.67       -0.98     13.92 o 
  -3   1   6     1822.55     1844.16     51.37 o 
  -2   1   6      778.87      807.02     36.89 o 
  -1   1   6     1079.82     1159.96     41.21 o 
   0   1   6        9.56        8.37     13.39 o 
   1   1   6        5.98       23.83     13.91 o 
   2   1   6      160.41      161.06     18.83 o 
   3   1   6      295.94      299.63     21.51 o 
   4   1   6       84.10       94.18     13.33 o 
   5   1   6       45.23       52.39     15.87 o 
   6   1   6      279.05      324.25     40.76 o 
   7   1   6       28.49       41.22     26.22 o 
   8   1   6       11.68        4.12     24.97 o 
   9   1   6      329.19      343.45     45.57 o 
  10   1   6     1922.86     1879.88     84.69 o 
  11   1   6      533.49      509.49     54.14 o 
  12   1   6        5.02       12.82     31.80 o 
  13   1   6      158.40      155.92     43.55 o 
  14   1   6      440.62      386.28     55.82 o 
  15   1   6      381.22      308.91     53.56 o 
  16   1   6       95.51       63.88     40.04 o 
  17   1   6      260.48      304.69     54.94 o 
  18   1   6       90.81      109.81     43.99 o 
  19   1   6      422.51      383.02     61.92 o 
  20   1   6        0.22       -2.60     39.58 o 
  21   1   6       74.00       23.90     43.51 o 
  22   1   6        5.63       22.67     44.12 o 
 -25   2   6      161.89      157.24     80.41 o 
 -24   2   6      880.90      927.81     96.99 o 
 -23   2   6        4.41        3.24     36.83 o 
 -22   2   6       36.79       11.71     35.22 o 
 -21   2   6      115.44      121.17     43.09 o 
 -20   2   6     3296.95     3363.93    143.13 o 
 -19   2   6      138.86      108.50     39.69 o 
 -18   2   6      407.78      383.72     52.95 o 
 -17   2   6       82.88       58.92     34.39 o 
 -16   2   6    10698.30    11026.92    369.80 o 
 -15   2   6       88.73       87.40     24.48 o 
 -14   2   6       29.54       16.61     20.10 o 
 -13   2   6      307.53      322.60     31.26 o 
 -12   2   6     8422.07     8764.82    276.08 o 
 -11   2   6      817.73      763.83     58.18 o 
 -10   2   6     1479.98     1476.68     64.85 o 
  -9   2   6     1772.12     1672.84     89.99 o 
  -8   2   6     1935.39     1957.00     68.56 o 
  -7   2   6      118.25      120.18     21.18 o 
  -6   2   6     3486.10     3540.59    114.31 o 
  -5   2   6    11672.35    11744.69    316.50 o 
  -4   2   6     2392.60     2373.70     73.76 o 
  -3   2   6     9624.81    10126.81    241.80 o 
  -2   2   6    12932.95    13059.61    272.34 o 
  -1   2   6    13209.89    13334.09    239.11 o 
   0   2   6     1022.22     1014.58     39.13 o 
   1   2   6     3811.28     3724.14     67.43 o 
   2   2   6     8947.55     8942.30    149.74 o 
   3   2   6       28.70       43.03     13.98 o 
   4   2   6     2858.52     3029.16     50.66 o 
   5   2   6      419.95      432.30     32.87 o 
   6   2   6    12363.03    12934.91    305.75 o 
   7   2   6      168.23      192.24     36.78 o 
   8   2   6     3933.18     3839.77    112.17 o 
   9   2   6     1513.91     1455.89     85.34 o 
  10   2   6    19766.73    19001.68    250.84 o 
  11   2   6     1581.35     1446.66     78.64 o 
  12   2   6       40.21       52.44     33.40 o 
  13   2   6      391.71      299.91     49.48 o 
  14   2   6     5572.95     5158.35    147.38 o 
  15   2   6      772.89      702.02     68.69 o 
  16   2   6       93.87      101.31     41.81 o 
  17   2   6      152.98      198.69     49.75 o 
  18   2   6     3451.17     3378.27    133.76 o 
  19   2   6     2325.80     2188.09    112.26 o 
  20   2   6      840.20      881.27     83.03 o 
  21   2   6     1099.37     1146.96     94.23 o 
  22   2   6      161.62      188.05     57.35 o 
 -25   3   6        2.41       44.15     43.98 o 
 -24   3   6       82.91       46.78     44.04 o 
 -23   3   6        6.87        0.57     36.89 o 
 -22   3   6       26.23       22.93     38.16 o 
 -21   3   6      299.50      332.69     56.63 o 
 -20   3   6      855.27      976.43     77.45 o 
 -19   3   6        3.64        4.92     33.39 o 
 -18   3   6       86.82       49.07     37.32 o 
 -17   3   6      468.21      512.06     58.28 o 
 -16   3   6      516.22      447.61     54.37 o 
 -15   3   6       22.21       19.52     30.88 o 
 -14   3   6       35.63       48.30     23.50 o 
 -13   3   6        1.40        0.87     16.08 o 
 -12   3   6        2.51       -6.18     16.33 o 
 -11   3   6       49.46       56.74     19.53 o 
 -10   3   6        2.20        2.89     15.82 o 
  -9   3   6     1210.41     1208.67     58.32 o 
  -8   3   6      396.10      434.11     30.16 o 
  -7   3   6     1960.59     2053.09     83.95 o 
  -6   3   6      855.82      876.63     39.40 o 
  -5   3   6     2640.15     2763.93    104.24 o 
  -4   3   6      265.95      245.13     24.99 o 
  -3   3   6       58.78       86.47     18.80 o 
  -2   3   6      110.80      116.38     20.64 o 
  -1   3   6     1001.18     1091.80     41.84 o 
   0   3   6     2501.79     2417.24     57.62 o 
   1   3   6       51.11       78.49     17.67 o 
   2   3   6      738.68      754.43     34.79 o 
   3   3   6     1488.85     1416.34     49.72 o 
   4   3   6        4.70       -2.51     11.26 o 
   5   3   6       83.58       79.47     22.01 o 
   6   3   6       71.69       75.89     21.17 o 
   7   3   6       24.94       34.79     18.57 o 
   8   3   6      154.72      146.25     36.10 o 
   9   3   6     1930.82     1897.80     84.82 o 
  10   3   6      131.53      173.53     39.20 o 
  11   3   6      527.83      540.22     56.59 o 
  12   3   6       64.64       30.33     33.03 o 
  13   3   6       65.11       54.62     35.36 o 
  14   3   6     1335.78     1269.08     82.69 o 
  15   3   6      752.19      699.52     68.80 o 
  16   3   6       81.11       33.35     37.68 o 
  17   3   6        4.90        2.20     35.76 o 
  18   3   6      420.68      378.55     61.45 o 
  19   3   6        6.61      -23.55     36.20 o 
  20   3   6      473.36      525.80     70.74 o 
  21   3   6       54.67       19.08     44.30 o 
 -24   4   6     2373.48     2485.28    122.73 o 
 -23   4   6        4.77        8.00     38.90 o 
 -22   4   6        7.93      -10.79     36.14 o 
 -21   4   6      122.89       93.24     45.02 o 
 -20   4   6     6725.87     6636.62    196.34 o 
 -19   4   6       12.93       15.53     34.66 o 
 -18   4   6      338.16      402.24     56.49 o 
 -17   4   6       18.75       13.25     34.25 o 
 -16   4   6    15452.58    14933.23    750.95 o 
 -15   4   6      329.44      281.46     47.14 o 
 -14   4   6       16.59       -2.33     29.27 o 
 -13   4   6      239.78      220.48     42.97 o 
 -12   4   6     2796.57     2824.35    129.08 o 
 -11   4   6      394.81      380.01     35.65 o 
 -10   4   6     2151.20     2191.84     94.54 o 
  -9   4   6     1127.09     1188.38     60.62 o 
  -8   4   6     6018.22     6097.19    220.56 o 
  -7   4   6     1210.94     1181.63     47.10 o 
  -6   4   6     2351.81     2328.52     98.45 o 
  -5   4   6      303.99      258.12     25.18 o 
  -4   4   6      401.53      439.06     30.21 o 
  -3   4   6     2226.54     2116.97     82.61 o 
  -2   4   6    10518.45    10248.77    271.19 o 
  -1   4   6      661.10      607.96     33.78 o 
   0   4   6     4298.25     4333.74    108.99 o 
   1   4   6       99.56       96.15     21.18 o 
   2   4   6     2747.82     2694.18     94.76 o 
   3   4   6     2504.65     2472.53     66.52 o 
   4   4   6      477.23      471.00     29.59 o 
   5   4   6     2278.46     2406.79     74.90 o 
   6   4   6     3114.14     3239.27     81.43 o 
   7   4   6        7.73       10.99     18.96 o 
   8   4   6       47.28       51.70     30.08 o 
   9   4   6      194.86      199.06     40.40 o 
  10   4   6    11748.99    11332.96    198.29 o 
  11   4   6       55.20       54.01     34.49 o 
  12   4   6        0.83        8.19     32.20 o 
  13   4   6       86.97       92.76     40.22 o 
  14   4   6     4258.22     3988.47    132.11 o 
  15   4   6      101.89      119.83     43.27 o 
  16   4   6      577.13      545.11     65.68 o 
  17   4   6      587.19      516.58     65.86 o 
  18   4   6     1680.16     1635.37    100.12 o 
  19   4   6      120.59      111.57     47.52 o 
  20   4   6      339.96      356.06     63.69 o 
  21   4   6     1879.55     1993.93    115.41 o 
 -24   5   6      822.47      832.36     85.49 o 
 -23   5   6      642.25      687.50     78.91 o 
 -22   5   6        6.53       -0.29     37.21 o 
 -21   5   6      302.30      317.92     59.63 o 
 -20   5   6      100.16      123.76     45.97 o 
 -19   5   6       19.83       27.14     35.68 o 
 -18   5   6       29.39       14.26     35.56 o 
 -17   5   6     1086.27     1054.79     99.40 o 
 -16   5   6       44.23       61.21     38.20 o 
 -15   5   6     1840.47     1690.70     98.54 o 
 -14   5   6        9.44       -6.99     29.50 o 
 -13   5   6      965.20      868.75     65.25 o 
 -12   5   6      450.70      463.04     52.20 o 
 -11   5   6      226.90      203.40     40.37 o 
 -10   5   6        5.68       12.84     18.53 o 
  -9   5   6      825.91      850.59     59.93 o 
  -8   5   6       41.27       36.32     16.06 o 
  -7   5   6      274.65      300.13     25.70 o 
  -6   5   6     1888.38     2068.97     87.25 o 
  -5   5   6        0.54        9.10     14.92 o 
  -4   5   6     1584.69     1622.82     50.61 o 
  -3   5   6      513.83      534.16     32.91 o 
  -2   5   6       58.44       83.69     22.41 o 
  -1   5   6     1904.75     1902.80     56.46 o 
   0   5   6     1444.45     1364.66     49.61 o 
   1   5   6      519.87      478.49     32.07 o 
   2   5   6        2.44        9.77     15.29 o 
   3   5   6     1260.06     1201.68     47.54 o 
   4   5   6      620.28      580.41     34.02 o 
   5   5   6     1921.61     1813.37     66.30 o 
   6   5   6       16.41       19.23     20.25 o 
   7   5   6       69.16      100.50     26.75 o 
   8   5   6      173.06      212.50     32.99 o 
   9   5   6       23.05       16.88     23.08 o 
  10   5   6       57.35       72.47     35.29 o 
  11   5   6      449.83      475.18     55.54 o 
  12   5   6      176.46      204.18     46.38 o 
  13   5   6      593.25      552.74     62.01 o 
  14   5   6      179.66      194.03     47.55 o 
  15   5   6      217.93      225.96     49.50 o 
  16   5   6       62.81       72.58     40.44 o 
  17   5   6      313.45      288.43     56.43 o 
  18   5   6      438.62      406.52     64.64 o 
  19   5   6      123.84      136.26     51.09 o 
  20   5   6      690.46      782.24     82.14 o 
  21   5   6      120.85      113.35     51.66 o 
 -23   6   6       29.77       16.86     44.48 o 
 -22   6   6     1137.23     1130.09     92.41 o 
 -21   6   6        7.19       30.48     41.79 o 
 -20   6   6     3649.54     3786.44    142.74 o 
 -19   6   6      488.10      442.26     65.19 o 
 -18   6   6     1068.05     1072.00     83.42 o 
 -17   6   6       14.97       27.08     35.46 o 
 -16   6   6     6781.88     6398.01    288.41 o 
 -15   6   6      321.62      394.36     57.14 o 
 -14   6   6      120.80      135.08     41.81 o 
 -13   6   6      142.62      169.87     42.47 o 
 -12   6   6     5019.50     4642.64    142.25 o 
 -11   6   6      184.60      191.31     42.10 o 
 -10   6   6      199.24      169.93     39.88 o 
  -9   6   6      284.40      320.86     45.55 o 
  -8   6   6     3808.53     3812.03    153.50 o 
  -7   6   6     5677.43     5738.13    196.75 o 
  -6   6   6     3113.33     3105.36    158.38 o 
  -5   6   6      181.08      196.28     23.60 o 
  -4   6   6     2512.90     2680.90     68.82 o 
  -3   6   6     4409.62     4486.74    113.41 o 
  -2   6   6     4026.77     4165.42    142.73 o 
  -1   6   6     2089.12     2126.57     77.53 o 
   0   6   6        5.57       15.04     17.34 o 
   1   6   6      570.65      683.42     40.86 o 
   2   6   6     4505.22     4519.82     99.58 o 
   3   6   6     1950.23     1908.98     64.79 o 
   4   6   6      108.43      106.85     22.20 o 
   5   6   6      206.68      221.71     26.96 o 
   6   6   6     2749.84     2677.86     81.38 o 
   7   6   6      128.26      123.82     30.10 o 
   8   6   6      495.53      512.54     43.61 o 
   9   6   6      155.72      165.89     32.66 o 
  10   6   6     6899.34     6430.49    155.95 o 
  11   6   6     1602.57     1521.84     84.98 o 
  12   6   6     1085.41     1034.11     76.49 o 
  13   6   6      990.39      966.49     75.38 o 
  14   6   6     2723.00     2637.05    113.18 o 
  15   6   6      598.45      550.04     65.36 o 
  16   6   6       91.60       72.95     42.78 o 
  17   6   6      554.52      525.18     68.00 o 
  18   6   6     1670.85     1406.22     97.24 o 
  19   6   6      202.14      176.29     53.40 o 
  20   6   6     1963.62     2117.14    118.19 o 
 -22   7   6       23.80       31.55     43.14 o 
 -21   7   6        9.61      -11.61     39.65 o 
 -20   7   6       98.99       83.99     46.95 o 
 -19   7   6     2233.24     2265.67    155.55 o 
 -18   7   6       12.93       38.04     41.22 o 
 -17   7   6      477.15      473.97     63.69 o 
 -16   7   6      301.83      308.46     55.58 o 
 -15   7   6      987.06      907.00     75.89 o 
 -14   7   6      274.36      292.98     52.78 o 
 -13   7   6      211.71      174.77     45.01 o 
 -12   7   6     3380.81     3012.76    117.82 o 
 -11   7   6     1279.13     1238.75     77.37 o 
 -10   7   6     2492.96     2383.31     98.64 o 
  -9   7   6      459.50      432.42     52.61 o 
  -8   7   6     1866.39     1762.98     84.41 o 
  -7   7   6     1938.13     2022.03     97.99 o 
  -6   7   6     1684.53     1786.13     65.89 o 
  -5   7   6      846.68      886.95     67.34 o 
  -4   7   6      241.44      266.36     26.52 o 
  -3   7   6        5.78       22.59     26.80 o 
  -2   7   6     4836.48     5143.06    166.57 o 
  -1   7   6     4204.77     4403.79    100.82 o 
   0   7   6     2252.53     2419.79     72.68 o 
   1   7   6     4701.16     4783.41    110.30 o 
   2   7   6     3170.15     3144.17     76.79 o 
   3   7   6      486.88      539.45     37.72 o 
   4   7   6      319.32      358.18     32.55 o 
   5   7   6     2564.54     2630.18     70.57 o 
   6   7   6     2580.65     2533.18     83.36 o 
   7   7   6     1398.25     1387.28     65.92 o 
   8   7   6       88.81      100.06     31.11 o 
   9   7   6     1608.07     1575.82     85.02 o 
  10   7   6       54.88       25.29     26.95 o 
  11   7   6     1474.38     1409.96     83.81 o 
  12   7   6     1322.73     1343.20     84.75 o 
  13   7   6      477.14      417.64     58.56 o 
  14   7   6       44.28       36.59     36.52 o 
  15   7   6        2.63       -0.68     34.09 o 
  16   7   6      278.66      354.78     60.94 o 
  17   7   6      151.24      138.01     48.96 o 
  18   7   6      667.54      672.06     75.77 o 
  19   7   6        0.37        4.43     43.16 o 
 -22   8   6      403.90      559.14     78.81 o 
 -21   8   6        2.61       -2.45     42.75 o 
 -20   8   6     1388.64     1373.13    101.30 o 
 -19   8   6      210.49      257.95     57.99 o 
 -18   8   6       98.45      133.69     48.61 o 
 -17   8   6       73.48       36.22     40.72 o 
 -16   8   6     1576.90     1563.25     95.89 o 
 -15   8   6       29.03       23.80     36.17 o 
 -14   8   6      100.47      121.89     44.16 o 
 -13   8   6     2529.61     2344.55    107.66 o 
 -12   8   6     3157.56     3008.43    117.04 o 
 -11   8   6        7.84        7.18     33.06 o 
 -10   8   6     1415.25     1418.81    108.31 o 
  -9   8   6      244.60      211.84     45.25 o 
  -8   8   6     3691.25     3639.95    119.31 o 
  -7   8   6     1557.66     1553.83     82.09 o 
  -6   8   6     6191.02     6133.21    202.87 o 
  -5   8   6     4234.73     4336.87    163.24 o 
  -4   8   6      353.52      321.30     36.82 o 
  -3   8   6      555.78      626.05     45.95 o 
  -2   8   6     5347.79     5618.98    131.00 o 
  -1   8   6     1233.82     1242.56     51.32 o 
   0   8   6      410.43      454.41     36.62 o 
   1   8   6      175.82      218.45     29.59 o 
   2   8   6     1626.37     1686.92     60.45 o 
   3   8   6     1114.96     1170.00     52.77 o 
   4   8   6     2464.70     2468.55     71.55 o 
   5   8   6     1238.01     1242.09     79.67 o 
   6   8   6    11530.65    11605.92    207.74 o 
   7   8   6      687.13      626.93     50.96 o 
   8   8   6       23.89       16.84     27.42 o 
   9   8   6       10.31        3.12     25.70 o 
  10   8   6     3467.40     3376.01    102.70 o 
  11   8   6      874.69      802.40     70.02 o 
  12   8   6       43.70       26.46     36.08 o 
  13   8   6      328.94      310.60     54.92 o 
  14   8   6     1290.73     1274.44     87.22 o 
  15   8   6       94.47       68.67     41.73 o 
  16   8   6      234.30      191.64     50.99 o 
  17   8   6        2.76       17.71     40.41 o 
  18   8   6     2132.32     2267.15    119.29 o 
 -20   9   6        7.65       -1.24     42.42 o 
 -19   9   6     1119.30     1212.39     97.53 o 
 -18   9   6      168.85      129.90     50.95 o 
 -17   9   6      180.44      181.16     52.16 o 
 -16   9   6       45.51       72.77     42.36 o 
 -15   9   6     1093.71     1064.40     84.15 o 
 -14   9   6      310.21      301.98     55.88 o 
 -13   9   6     1666.54     1578.56     94.06 o 
 -12   9   6      170.97      155.58     45.41 o 
 -11   9   6       14.15       12.83     35.91 o 
 -10   9   6      583.60      627.04     65.56 o 
  -9   9   6       38.97       32.52     35.29 o 
  -8   9   6     1439.75     1371.11     82.33 o 
  -7   9   6       11.53      -10.22     30.09 o 
  -6   9   6     2248.47     2142.15     96.63 o 
  -5   9   6       48.16       72.21     35.98 o 
  -4   9   6     1470.35     1408.14     79.32 o 
  -3   9   6       15.58        3.48     23.33 o 
  -2   9   6      223.27      255.98     37.27 o 
  -1   9   6       16.06       16.61     24.85 o 
   0   9   6      381.47      384.48     36.00 o 
   1   9   6        9.85       10.21     20.94 o 
   2   9   6        4.81        6.92     21.78 o 
   3   9   6       43.83       45.50     22.97 o 
   4   9   6     1462.73     1561.37     69.81 o 
   5   9   6     1776.61     1770.77     65.54 o 
   6   9   6       26.55       25.91     28.05 o 
   7   9   6     1873.19     1893.65     80.80 o 
   8   9   6       11.82        7.86     28.65 o 
   9   9   6     1302.54     1218.35     69.37 o 
  10   9   6      664.67      652.94     56.28 o 
  11   9   6      123.74      102.45     41.35 o 
  12   9   6       48.04       65.47     40.24 o 
  13   9   6      277.34      249.94     52.77 o 
  14   9   6      228.48      206.83     52.07 o 
  15   9   6       45.25       55.10     42.46 o 
  16   9   6       69.04       59.90     44.03 o 
  17   9   6      466.90      451.95     81.97 o 
 -19  10   6      823.58      862.16     89.56 o 
 -18  10   6      179.80      166.83     54.07 o 
 -17  10   6      279.47      296.42     61.69 o 
 -16  10   6      691.34      760.14     80.24 o 
 -15  10   6      137.77      113.11     46.69 o 
 -14  10   6      305.46      291.63     57.29 o 
 -13  10   6      120.16      105.41     45.68 o 
 -12  10   6     3358.55     3486.60    133.94 o 
 -11  10   6       92.18       98.74     43.30 o 
 -10  10   6     2470.90     2405.34    111.21 o 
  -9  10   6      131.69      119.58     42.82 o 
  -8  10   6     5927.70     5489.04    154.95 o 
  -7  10   6      151.78      108.51     41.01 o 
  -6  10   6      433.87      387.63     55.44 o 
  -5  10   6      127.34      156.88     50.31 o 
  -4  10   6     5281.08     5260.65    211.11 o 
  -3  10   6      329.14      360.70     52.20 o 
  -2  10   6      652.47      611.37     50.04 o 
  -1  10   6       70.25       76.15     30.81 o 
   0  10   6      760.36      821.74     56.19 o 
   1  10   6        6.03       48.19     37.84 o 
   2  10   6     5588.43     5599.77    110.47 o 
   3  10   6       48.33       99.53     27.57 o 
   4  10   6     4798.11     4714.06    104.15 o 
   5  10   6      439.93      503.96     49.16 o 
   6  10   6     4142.45     4159.38    123.81 o 
   7  10   6      619.43      545.92     52.78 o 
   8  10   6     1483.67     1460.00     75.56 o 
   9  10   6      248.20      229.64     43.58 o 
  10  10   6     1900.80     1998.06     87.59 o 
  11  10   6      328.98      344.25     49.75 o 
  12  10   6      331.33      242.10     52.89 o 
  13  10   6      187.25      189.86     50.64 o 
  14  10   6      404.87      417.53     63.75 o 
  15  10   6      289.59      321.70     60.45 o 
  16  10   6      435.77      368.35     78.76 o 
 -18  11   6        9.22       -5.22     44.31 o 
 -17  11   6      187.93      218.53     60.31 o 
 -16  11   6       94.29      102.67     50.86 o 
 -15  11   6      102.68       48.01     43.23 o 
 -14  11   6     1380.01     1216.68     94.70 o 
 -13  11   6     1150.61     1144.16     89.96 o 
 -12  11   6      258.84      271.15     56.92 o 
 -11  11   6     1044.82      994.65     83.49 o 
 -10  11   6     1504.18     1577.30     97.09 o 
  -9  11   6     1224.59     1271.18     88.66 o 
  -8  11   6     1084.91     1102.25     82.48 o 
  -7  11   6       29.32       21.82     36.38 o 
  -6  11   6      707.19      705.17     70.02 o 
  -5  11   6      123.47      217.50     48.36 o 
  -4  11   6     1561.12     1634.42     92.31 o 
  -3  11   6      230.39      334.52     53.78 o 
  -2  11   6     3885.03     3931.96    130.79 o 
  -1  11   6     1067.41     1004.13     73.84 o 
   0  11   6      992.24     1046.45     64.48 o 
   1  11   6      786.38      796.69     58.28 o 
   2  11   6     1020.66     1065.00     64.86 o 
   3  11   6     1883.79     2029.89     83.29 o 
   4  11   6      641.94      602.28     47.64 o 
   5  11   6      445.56      468.24     50.20 o 
   6  11   6       20.41       -2.78     31.66 o 
   7  11   6     2946.37     3140.30    105.22 o 
   8  11   6       83.66       78.51     35.86 o 
   9  11   6     2142.89     2229.23     93.50 o 
  10  11   6      336.10      370.02     50.83 o 
  11  11   6     1483.53     1430.07     81.01 o 
  12  11   6      348.28      442.23     63.49 o 
  13  11   6      495.73      482.38     66.63 o 
  14  11   6      357.77      371.49     76.16 o 
 -16  12   6      835.32      792.89     89.16 o 
 -15  12   6      152.98      110.01     51.91 o 
 -14  12   6      552.74      615.06     78.81 o 
 -13  12   6       62.45       50.98     45.26 o 
 -12  12   6      147.77      132.26     50.07 o 
 -11  12   6      357.87      392.48     65.70 o 
 -10  12   6     3334.76     3161.11    133.14 o 
  -9  12   6      133.36      189.85     52.60 o 
  -8  12   6      761.25      692.91     75.10 o 
  -7  12   6        1.46       -2.88     37.10 o 
  -6  12   6      259.35      272.21     55.48 o 
  -5  12   6        0.94       23.62     35.87 o 
  -4  12   6      250.79      314.84     55.31 o 
  -3  12   6      619.07      641.20     67.47 o 
  -2  12   6     1582.94     1521.95    114.00 o 
  -1  12   6       74.13       91.40     40.04 o 
   0  12   6     1005.16     1064.91     79.07 o 
   1  12   6       54.07       81.09     39.00 o 
   2  12   6     2242.36     2264.35     90.78 o 
   3  12   6      100.22      110.35     35.34 o 
   4  12   6      586.69      657.86     56.82 o 
   5  12   6      592.53      545.60     62.83 o 
   6  12   6     1561.85     1493.00     90.51 o 
   7  12   6       24.33       39.03     32.00 o 
   8  12   6     1603.90     1582.98     83.01 o 
   9  12   6       58.94       19.52     35.33 o 
  10  12   6      873.20      818.40     75.07 o 
  11  12   6      768.97      781.63     66.66 o 
  12  12   6      702.08      698.49     88.86 o 
 -13  13   6      662.92      664.74     83.06 o 
 -12  13   6      771.41      751.63     84.04 o 
 -11  13   6      279.14      308.78     62.78 o 
 -10  13   6      127.29      121.60     49.91 o 
  -9  13   6      101.07      115.25     50.04 o 
  -8  13   6      245.38      245.21     57.24 o 
  -7  13   6        1.15        3.39     38.24 o 
  -6  13   6      532.34      539.62     69.78 o 
  -5  13   6       79.33       91.50     44.18 o 
  -4  13   6     4053.53     4073.96    152.55 o 
  -3  13   6     1749.59     1877.73    120.27 o 
  -2  13   6     2419.94     2545.85    116.84 o 
  -1  13   6      259.03      308.31     55.92 o 
   0  13   6     1287.62     1374.73     90.77 o 
   1  13   6      441.28      441.37     61.91 o 
   2  13   6     1011.09     1001.97     78.92 o 
   3  13   6      277.25      321.03     54.27 o 
   4  13   6       10.12      -25.46     33.98 o 
   5  13   6      296.91      295.69     70.85 o 
   6  13   6       12.32       14.55     37.04 o 
   7  13   6      412.23      466.49     63.39 o 
   8  13   6        2.35       12.34     37.56 o 
   9  13   6      665.05      698.01     72.52 o 
  10  13   6       76.02       78.21     42.35 o 
 -10  14   6      324.35      356.77     67.71 o 
  -9  14   6        1.74       13.30     43.50 o 
  -8  14   6      696.42      662.09     80.43 o 
  -7  14   6      281.06      340.14     64.80 o 
  -6  14   6      347.18      357.55     65.26 o 
  -5  14   6      233.89      209.78     55.52 o 
  -4  14   6     1467.23     1557.86    102.33 o 
  -3  14   6      188.11      274.98     58.25 o 
  -2  14   6     2211.16     2423.42    119.91 o 
  -1  14   6      110.86      166.12     50.67 o 
   0  14   6      339.95      375.77     61.47 o 
   1  14   6       17.34       50.18     41.65 o 
   2  14   6      807.34      841.77    110.87 o 
   3  14   6       83.46       88.96     50.57 o 
   4  14   6      620.09      670.80     85.77 o 
   5  14   6       63.08       73.55     49.06 o 
   6  14   6       87.61       88.24     54.60 o 
   7  14   6        0.54       11.53     38.99 o 
  -4  15   6     1649.46     1802.20    112.47 o 
  -3  15   6      252.98      279.39     61.27 o 
  -2  15   6      149.17      145.91     53.09 o 
  -1  15   6       58.58       78.77     48.22 o 
   0  15   6     1009.37     1005.98     89.04 o 
   1  15   6     1186.05     1290.44    102.62 o 
 -24   1   7      621.92      623.33    114.45 o 
 -23   1   7     1406.72     1233.19    137.63 o 
 -22   1   7       27.72       20.14     57.16 o 
 -21   1   7        1.28        5.53     41.45 o 
 -20   1   7      244.95      283.02     52.30 o 
 -19   1   7     4674.20     4750.58    226.40 o 
 -18   1   7        8.61       -8.31     31.03 o 
 -17   1   7      174.52      127.92     34.48 o 
 -16   1   7      794.57      839.59     50.02 o 
 -15   1   7    11886.64    11855.11    484.02 o 
 -14   1   7       58.01       64.69     25.31 o 
 -13   1   7      638.29      616.02     42.26 o 
 -12   1   7      652.76      662.29     42.33 o 
 -11   1   7     8776.22     8741.66    335.51 o 
 -10   1   7       27.59       52.07     21.95 o 
  -9   1   7     2252.43     2284.13     90.32 o 
  -8   1   7     2963.89     2815.84    106.48 o 
  -7   1   7     4897.07     4830.92    198.08 o 
  -6   1   7     1764.81     1806.29     57.19 o 
  -5   1   7     1334.50     1330.56     50.24 o 
  -4   1   7     8097.45     7939.98    168.56 o 
  -3   1   7     1078.98     1104.62     46.05 o 
  -2   1   7     6326.94     6371.42    112.90 o 
  -1   1   7     7858.71     8102.20    108.23 o 
   0   1   7     8576.49     8648.19    124.30 o 
   1   1   7      922.16      930.73     39.91 o 
   2   1   7       49.23       70.87     18.95 o 
   3   1   7     7989.25     8306.35    178.74 o 
   4   1   7      372.40      371.78     44.76 o 
   5   1   7      266.08      259.67     41.27 o 
   6   1   7     3735.37     3539.80    110.90 o 
   7   1   7     6896.51     6652.27    151.18 o 
   8   1   7       79.67       92.33     34.73 o 
   9   1   7       41.12       28.46     32.11 o 
  10   1   7      181.94      161.33     42.27 o 
  11   1   7     6095.87     6004.46    157.48 o 
  12   1   7     1326.41     1252.28     81.78 o 
  13   1   7       32.59       61.02     38.32 o 
  14   1   7      323.42      307.03     55.24 o 
  15   1   7     2567.09     2543.01    115.56 o 
  16   1   7      669.00      753.96     75.20 o 
  17   1   7      288.71      313.25     59.22 o 
  18   1   7      121.67       92.77     45.86 o 
  19   1   7     1932.04     1839.19    110.31 o 
  20   1   7      473.57      401.90     68.64 o 
 -24   2   7        1.52       24.41     64.66 o 
 -23   2   7      258.09      209.22     80.45 o 
 -22   2   7        7.22       -6.27     35.72 o 
 -21   2   7       47.29       69.72     41.11 o 
 -20   2   7     1157.73     1107.57     81.31 o 
 -19   2   7       75.38      116.01     43.25 o 
 -18   2   7       90.36       91.74     39.99 o 
 -17   2   7      253.53      226.39     47.30 o 
 -16   2   7     1256.49     1237.40     78.57 o 
 -15   2   7       34.41       26.17     26.34 o 
 -14   2   7      293.79      309.90     33.86 o 
 -13   2   7      216.73      210.17     30.44 o 
 -12   2   7     3132.89     3147.23    125.15 o 
 -11   2   7      616.89      629.00     41.18 o 
 -10   2   7       44.78       53.82     21.41 o 
  -9   2   7      129.60      112.79     24.23 o 
  -8   2   7      877.73      881.46     43.76 o 
  -7   2   7      675.98      710.37     40.11 o 
  -6   2   7       50.56       42.56     19.04 o 
  -5   2   7      444.72      462.11     33.69 o 
  -4   2   7     2111.19     2198.33     61.44 o 
  -3   2   7     4298.98     4209.09     86.84 o 
  -2   2   7       64.98       66.04     19.64 o 
  -1   2   7      583.63      544.27     34.33 o 
   0   2   7     1659.09     1675.23     52.33 o 
   1   2   7     1104.19     1114.60     43.23 o 
   2   2   7      724.26      732.50     35.56 o 
   3   2   7      158.72      169.63     26.51 o 
   4   2   7      713.32      703.28     42.04 o 
   5   2   7      746.07      717.57     57.09 o 
   6   2   7        3.76       23.58     28.43 o 
   7   2   7     1074.28     1039.50     69.14 o 
   8   2   7      514.16      454.11     53.78 o 
   9   2   7     4933.35     4479.98    132.08 o 
  10   2   7     1582.69     1538.77     85.77 o 
  11   2   7        4.29       -4.78     31.60 o 
  12   2   7      329.61      216.06     48.44 o 
  13   2   7       33.41       25.97     37.27 o 
  14   2   7      415.46      402.02     59.92 o 
  15   2   7      104.38      128.27     45.86 o 
  16   2   7        0.69      -11.19     36.45 o 
  17   2   7      101.43       82.59     44.65 o 
  18   2   7      134.58      151.99     49.71 o 
  19   2   7        0.78        3.55     40.76 o 
  20   2   7       81.89       49.58     49.59 o 
 -24   3   7      194.81      279.92     72.90 o 
 -23   3   7     2959.03     3065.33    132.17 o 
 -22   3   7        3.33      -11.19     37.15 o 
 -21   3   7      277.25      284.80     56.32 o 
 -20   3   7        1.99      -11.91     34.31 o 
 -19   3   7     4897.64     4946.09    297.39 o 
 -18   3   7        0.92       -9.51     33.57 o 
 -17   3   7       32.99       26.38     35.61 o 
 -16   3   7      510.13      500.48     57.58 o 
 -15   3   7     5279.45     5296.20    340.20 o 
 -14   3   7      123.32      115.83     37.18 o 
 -13   3   7      934.78      873.21     54.25 o 
 -12   3   7      275.48      283.26     37.09 o 
 -11   3   7     2003.65     2186.55     86.57 o 
 -10   3   7     3160.31     3187.22    135.60 o 
  -9   3   7     1335.07     1411.91     59.71 o 
  -8   3   7       32.58       45.12     20.08 o 
  -7   3   7     1865.05     1949.65     95.46 o 
  -6   3   7     3928.63     3817.36    131.16 o 
  -5   3   7     2882.30     2811.46     69.69 o 
  -4   3   7     1689.46     1761.96     56.62 o 
  -3   3   7     5593.73     5524.31    180.99 o 
  -2   3   7     3859.34     3832.63    102.79 o 
  -1   3   7     7799.40     7425.09    147.61 o 
   0   3   7     1012.01      972.19     43.09 o 
   1   3   7      454.02      446.97     31.74 o 
   2   3   7     1119.55     1159.88     44.07 o 
   3   3   7     4654.93     4674.98    121.20 o 
   4   3   7        9.35       26.40     19.78 o 
   5   3   7     1921.36     1893.31     84.44 o 
   6   3   7      425.24      407.07     50.18 o 
   7   3   7    11396.21    10877.26    193.64 o 
   8   3   7      216.77      178.65     42.52 o 
   9   3   7      193.58      151.61     40.76 o 
  10   3   7        1.89        8.69     31.89 o 
  11   3   7    16284.65    14938.12    244.88 o 
  12   3   7       97.35       94.73     41.43 o 
  13   3   7        2.73        3.05     33.42 o 
  14   3   7      218.56      218.37     52.11 o 
  15   3   7     6137.62     5887.25    170.93 o 
  16   3   7        4.59       49.64     40.57 o 
  17   3   7      526.59      544.12     74.36 o 
  18   3   7      653.94      644.29     77.23 o 
  19   3   7      694.38      681.72     79.70 o 
  20   3   7     1338.93     1372.76    104.53 o 
 -23   4   7      186.80      155.91     53.67 o 
 -22   4   7      668.05      752.74     78.79 o 
 -21   4   7      251.26      201.99     53.99 o 
 -20   4   7      782.72      887.01     79.74 o 
 -19   4   7       15.61       62.36     39.88 o 
 -18   4   7      119.03      121.59     43.36 o 
 -17   4   7      559.79      515.79     61.85 o 
 -16   4   7      325.57      304.17     52.51 o 
 -15   4   7       73.50       57.43     36.75 o 
 -14   4   7     1596.95     1316.34     79.97 o 
 -13   4   7      165.12      128.29     39.85 o 
 -12   4   7        3.56       -9.69     30.19 o 
 -11   4   7       61.12       63.94     26.57 o 
 -10   4   7      416.36      366.67     38.47 o 
  -9   4   7      375.03      398.37     33.20 o 
  -8   4   7       86.45      107.39     23.38 o 
  -7   4   7      465.57      527.13     35.76 o 
  -6   4   7     1911.12     1964.24     75.46 o 
  -5   4   7      864.21      886.17     63.98 o 
  -4   4   7     1099.14     1022.18     46.08 o 
  -3   4   7     1217.28     1165.94     48.37 o 
  -2   4   7      363.26      328.70     30.69 o 
  -1   4   7        6.38       -0.80     16.53 o 
   0   4   7       21.01       17.79     17.61 o 
   1   4   7        3.21       -0.90     16.62 o 
   2   4   7       44.85       57.21     19.22 o 
   3   4   7       12.50       29.97     21.90 o 
   4   4   7     2819.38     2979.96     82.82 o 
   5   4   7      357.99      402.07     38.30 o 
   6   4   7     1934.37     1875.96     87.58 o 
   7   4   7        3.64       32.03     31.72 o 
   8   4   7      325.88      296.22     48.55 o 
   9   4   7       48.61       67.48     35.63 o 
  10   4   7     1700.02     1536.70     87.15 o 
  11   4   7      480.78      353.53     55.14 o 
  12   4   7       31.42       26.23     34.91 o 
  13   4   7      106.83      117.48     43.26 o 
  14   4   7       56.62       65.94     41.00 o 
  15   4   7      298.50      273.82     55.09 o 
  16   4   7      346.28      317.50     59.75 o 
  17   4   7      135.69      138.76     49.07 o 
  18   4   7      429.95      469.43     70.36 o 
  19   4   7       77.38       89.30     48.66 o 
 -23   5   7     4015.54     4335.42    161.93 o 
 -22   5   7        2.25      -28.27     39.24 o 
 -21   5   7       62.69       68.78     43.76 o 
 -20   5   7       86.56       79.49     43.90 o 
 -19   5   7     4432.13     4568.69    229.55 o 
 -18   5   7        4.43       -5.07     34.53 o 
 -17   5   7       49.81       79.54     40.06 o 
 -16   5   7       11.18       17.59     36.51 o 
 -15   5   7     7507.08     7098.75    385.89 o 
 -14   5   7      935.58      918.81     72.56 o 
 -13   5   7       52.63       80.31     38.04 o 
 -12   5   7     1957.04     1826.00     91.66 o 
 -11   5   7     3848.93     3615.85    170.07 o 
 -10   5   7     1431.50     1426.62     79.22 o 
  -9   5   7      484.46      483.57     42.88 o 
  -8   5   7      199.99      233.17     34.22 o 
  -7   5   7     2312.80     2395.34     95.49 o 
  -6   5   7     1710.16     1727.93     71.62 o 
  -5   5   7     3139.55     3263.39    136.38 o 
  -4   5   7     3240.09     3342.48     83.97 o 
  -3   5   7     5172.23     5118.64    126.03 o 
  -2   5   7     1633.86     1698.27     64.62 o 
  -1   5   7     1741.09     1733.35     57.86 o 
   0   5   7      954.08      967.61     45.84 o 
   1   5   7      446.59      462.03     34.47 o 
   2   5   7      817.80      782.22     41.71 o 
   3   5   7     1804.00     1916.00     71.30 o 
   4   5   7      359.14      409.45     40.02 o 
   5   5   7       43.87       39.76     24.20 o 
   6   5   7       37.22       39.49     32.73 o 
   7   5   7     5244.68     5124.84    138.69 o 
   8   5   7      412.22      387.60     53.13 o 
   9   5   7       19.22       24.12     33.38 o 
  10   5   7        0.86       -6.18     32.96 o 
  11   5   7     4821.27     4605.27    142.58 o 
  12   5   7       57.67       64.95     38.37 o 
  13   5   7      382.94      290.51     55.03 o 
  14   5   7     1465.81     1403.90     92.07 o 
  15   5   7     1850.45     1778.57    102.96 o 
  16   5   7        4.63       18.17     37.50 o 
  17   5   7       26.00       12.38     38.57 o 
  18   5   7      653.65      594.90     76.70 o 
  19   5   7     1311.12     1269.03    100.14 o 
 -22   6   7       13.03        3.22     43.21 o 
 -21   6   7        9.50       10.43     42.04 o 
 -20   6   7      244.26      199.32     54.72 o 
 -19   6   7      111.65      127.66     46.04 o 
 -18   6   7      803.86      742.10     76.39 o 
 -17   6   7       62.48       67.51     41.90 o 
 -16   6   7      457.01      539.26     78.69 o 
 -15   6   7       79.54       70.48     39.09 o 
 -14   6   7      183.65      204.84     48.35 o 
 -13   6   7      435.60      407.32     57.32 o 
 -12   6   7       28.34       34.63     35.10 o 
 -11   6   7      947.81      885.28     69.25 o 
 -10   6   7     1246.10     1133.21     75.07 o 
  -9   6   7     1526.83     1436.02     80.89 o 
  -8   6   7      221.04      229.61     35.63 o 
  -7   6   7     1270.46     1345.38     61.65 o 
  -6   6   7      808.43      814.66     51.59 o 
  -5   6   7     1633.99     1626.39     75.51 o 
  -4   6   7       78.91      102.74     25.27 o 
  -3   6   7      357.86      390.28     33.72 o 
  -2   6   7      533.97      517.91     36.84 o 
  -1   6   7      691.06      713.47     42.04 o 
   0   6   7      267.96      258.57     30.70 o 
   1   6   7      362.56      425.77     34.55 o 
   2   6   7     1315.46     1288.48     66.42 o 
   3   6   7      712.82      767.10     51.11 o 
   4   6   7     1208.87     1233.27     61.53 o 
   5   6   7       36.48       25.26     24.85 o 
   6   6   7      371.33      405.86     42.72 o 
   7   6   7       57.70       91.88     37.84 o 
   8   6   7      556.96      627.71     62.52 o 
   9   6   7       86.63       91.19     39.67 o 
  10   6   7     1750.09     1633.67     90.66 o 
  11   6   7       32.13       20.67     35.71 o 
  12   6   7       33.97       39.24     37.27 o 
  13   6   7       13.58        7.27     37.39 o 
  14   6   7      191.98      190.23     51.63 o 
  15   6   7      807.74      743.19     76.11 o 
  16   6   7       32.67       14.17     38.31 o 
  17   6   7       96.66      119.28     49.50 o 
  18   6   7      397.69      372.60     67.87 o 
 -21   7   7      508.79      534.31     75.93 o 
 -20   7   7      115.64      109.67     48.78 o 
 -19   7   7     1715.47     1571.99    102.68 o 
 -18   7   7      295.39      271.82     57.24 o 
 -17   7   7      336.91      323.55     60.74 o 
 -16   7   7      460.81      459.58     65.84 o 
 -15   7   7     5545.47     5413.24    272.57 o 
 -14   7   7       24.19       42.56     39.30 o 
 -13   7   7        2.98      -17.05     31.67 o 
 -12   7   7       12.13       16.95     35.09 o 
 -11   7   7     5940.51     5675.03    206.58 o 
 -10   7   7      826.74      756.24     67.11 o 
  -9   7   7     1959.57     1971.81     95.47 o 
  -8   7   7     1339.67     1449.20     82.86 o 
  -7   7   7     6280.38     5988.43    149.48 o 
  -6   7   7     1231.48     1264.93     61.59 o 
  -5   7   7     2772.40     2693.33     84.28 o 
  -4   7   7      339.95      378.18     40.97 o 
  -3   7   7     1480.98     1546.98     84.76 o 
  -2   7   7     2150.94     2257.20     73.17 o 
  -1   7   7     2162.66     2395.94     73.32 o 
   0   7   7     1827.43     1960.68     65.16 o 
   1   7   7     2804.37     2815.08    123.13 o 
   2   7   7     2400.17     2472.25    100.75 o 
   3   7   7     6007.96     6093.04    125.53 o 
   4   7   7      716.99      655.60     50.81 o 
   5   7   7       23.79       38.64     27.55 o 
   6   7   7      141.53      180.79     43.67 o 
   7   7   7     5908.67     5788.13    151.30 o 
   8   7   7       29.73       35.04     34.65 o 
   9   7   7      391.85      358.82     55.40 o 
  10   7   7       71.94       78.56     38.73 o 
  11   7   7     3762.36     3829.40    134.58 o 
  12   7   7        5.14      -41.58     31.38 o 
  13   7   7       41.38       36.60     38.96 o 
  14   7   7       83.49       52.95     41.01 o 
  15   7   7      926.89      954.77     85.10 o 
  16   7   7       44.14       34.81     41.95 o 
  17   7   7      404.49      441.71     74.18 o 
 -20   8   7      704.02      722.69     84.01 o 
 -19   8   7      206.79      177.80     55.49 o 
 -18   8   7      681.21      601.71     75.48 o 
 -17   8   7      247.17      228.15     56.78 o 
 -16   8   7     1056.56     1164.61     90.81 o 
 -15   8   7       28.50      -18.09     35.37 o 
 -14   8   7      239.54      203.35     50.51 o 
 -13   8   7       67.08       58.56     40.28 o 
 -12   8   7     1416.84     1402.29     89.79 o 
 -11   8   7     2603.28     2424.08    109.27 o 
 -10   8   7      134.34      129.23     42.69 o 
  -9   8   7     1561.13     1558.65     89.61 o 
  -8   8   7       10.46       21.02     33.29 o 
  -7   8   7     1125.48     1102.25     76.37 o 
  -6   8   7     2210.57     2157.19     97.53 o 
  -5   8   7     2860.52     2742.38    106.35 o 
  -4   8   7      298.90      325.92     40.27 o 
  -3   8   7     2655.43     2815.58    106.45 o 
  -2   8   7      139.27      165.74     48.25 o 
  -1   8   7     4501.04     4462.52    109.00 o 
   0   8   7      141.10      143.58     28.40 o 
   1   8   7      566.70      599.15     42.53 o 
   2   8   7      860.91      821.79     47.89 o 
   3   8   7       52.77       59.15     29.42 o 
   4   8   7      338.51      370.34     43.57 o 
   5   8   7       74.06       58.30     30.54 o 
   6   8   7      744.68      785.51     57.55 o 
   7   8   7      428.86      451.56     49.01 o 
   8   8   7     4276.07     4066.87    133.50 o 
   9   8   7        4.16       38.41     36.10 o 
  10   8   7     1476.33     1455.06     90.38 o 
  11   8   7      251.74      268.88     53.57 o 
  12   8   7      984.46      973.76     80.95 o 
  13   8   7        4.46       -0.60     37.09 o 
  14   8   7      542.83      542.81     70.74 o 
  15   8   7       10.47      -11.62     38.50 o 
  16   8   7        3.44       11.69     43.24 o 
 -19   9   7      641.52      662.59     83.07 o 
 -18   9   7       20.46       12.60     43.98 o 
 -17   9   7       28.54        9.40     42.14 o 
 -16   9   7       54.18       35.05     44.70 o 
 -15   9   7     2277.61     2276.99    115.79 o 
 -14   9   7       74.45       72.94     43.55 o 
 -13   9   7      373.22      357.15     60.24 o 
 -12   9   7        2.02      -19.41     35.45 o 
 -11   9   7      973.21     1003.61     80.56 o 
 -10   9   7       12.50       42.12     38.90 o 
  -9   9   7     4373.35     3997.95    136.83 o 
  -8   9   7      347.69      386.55     57.29 o 
  -7   9   7     2495.30     2462.19    107.98 o 
  -6   9   7       10.65       35.87     34.85 o 
  -5   9   7      431.98      385.28     54.73 o 
  -4   9   7      351.09      344.53     52.72 o 
  -3   9   7      204.22      227.39     46.06 o 
  -2   9   7      719.60      746.31     54.68 o 
  -1   9   7     3797.81     3724.36    154.65 o 
   0   9   7       22.75       19.62     26.99 o 
   1   9   7      219.37      183.98     36.43 o 
   2   9   7      350.40      341.59     52.70 o 
   3   9   7     6961.72     7129.69    142.83 o 
   4   9   7      123.25      157.36     36.06 o 
   5   9   7     1956.36     1906.72     81.50 o 
   6   9   7       21.66       25.10     29.42 o 
   7   9   7     1994.73     2053.92     85.95 o 
   8   9   7      358.89      351.50     56.49 o 
   9   9   7      509.55      623.20     66.92 o 
  10   9   7       23.14       18.26     37.42 o 
  11   9   7     2001.41     1873.78    103.29 o 
  12   9   7      439.83      500.12     67.15 o 
  13   9   7      146.42      126.46     49.03 o 
  14   9   7        8.16       10.64     39.21 o 
  15   9   7      488.26      513.88     73.15 o 
 -17  10   7        1.32       21.13     44.60 o 
 -16  10   7      688.57      739.15     82.16 o 
 -15  10   7        6.35       23.48     42.49 o 
 -14  10   7      438.09      314.13     61.93 o 
 -13  10   7        9.35      -13.61     37.98 o 
 -12  10   7     1276.34     1176.46     91.04 o 
 -11  10   7      465.20      447.56     65.18 o 
 -10  10   7        5.96      -25.39     33.77 o 
  -9  10   7     1273.22     1276.88     88.80 o 
  -8  10   7       67.35      102.41     43.51 o 
  -7  10   7      899.05      949.95     77.75 o 
  -6  10   7      302.26      291.78     54.05 o 
  -5  10   7      977.21     1060.29     80.09 o 
  -4  10   7       95.06       97.92     42.74 o 
  -3  10   7       81.50       87.31     40.36 o 
  -2  10   7      300.82      314.80     52.55 o 
  -1  10   7      765.46      805.63     65.84 o 
   0  10   7       63.00       70.75     31.83 o 
   1  10   7      250.32      274.80     41.98 o 
   2  10   7      335.53      318.57     51.11 o 
   3  10   7      288.81      288.79     50.69 o 
   4  10   7      909.81      991.25     64.30 o 
   5  10   7      194.68      191.52     40.71 o 
   6  10   7     2881.12     3017.73    102.30 o 
   7  10   7       92.69       76.37     34.28 o 
   8  10   7     2571.13     2576.02    113.49 o 
   9  10   7        2.60       -2.70     37.47 o 
  10  10   7       66.61       61.76     41.95 o 
  11  10   7       12.72       35.51     42.30 o 
  12  10   7      674.95      630.43     73.10 o 
  13  10   7       33.67       19.38     41.79 o 
  14  10   7      409.45      394.53     67.20 o 
 -16  11   7       61.75       52.19     49.67 o 
 -15  11   7      475.66      404.11     69.87 o 
 -14  11   7       18.03      -14.02     41.47 o 
 -13  11   7     1714.55     1810.21    110.17 o 
 -12  11   7      332.04      273.42     58.82 o 
 -11  11   7     1339.67     1364.48    114.77 o 
 -10  11   7      139.87      143.16     50.24 o 
  -9  11   7      787.22      792.90     77.70 o 
  -8  11   7      549.76      491.89     67.49 o 
  -7  11   7      855.39      820.76     77.46 o 
  -6  11   7        6.60       19.44     36.79 o 
  -5  11   7       95.96       76.99     42.02 o 
  -4  11   7     1403.74     1380.79     89.93 o 
  -3  11   7     2410.49     2237.01    107.04 o 
  -2  11   7       97.35       91.12     41.24 o 
  -1  11   7      420.40      437.42     58.38 o 
   0  11   7      359.18      387.11     57.08 o 
   1  11   7      965.51      984.61     65.15 o 
   2  11   7      138.55      158.62     46.49 o 
   3  11   7     1244.31     1295.24     84.23 o 
   4  11   7        3.59       16.84     35.63 o 
   5  11   7     1113.07     1142.15     81.79 o 
   6  11   7       24.86       14.14     36.46 o 
   7  11   7     2013.07     1897.16     89.51 o 
   8  11   7      411.09      513.16     64.87 o 
   9  11   7       17.27       -4.18     37.20 o 
  10  11   7      297.60      270.65     57.48 o 
  11  11   7      386.12      371.74     62.67 o 
  12  11   7      107.22      133.51     49.43 o 
 -14  12   7     1190.69     1199.69    102.06 o 
 -13  12   7      458.27      441.06     72.89 o 
 -12  12   7      399.00      344.24     66.66 o 
 -11  12   7      240.91      259.93     60.80 o 
 -10  12   7       14.13        7.88     40.78 o 
  -9  12   7      848.72      853.44     84.29 o 
  -8  12   7      190.14      158.49     51.70 o 
  -7  12   7     1088.46     1151.19     89.83 o 
  -6  12   7      313.90      315.13     59.95 o 
  -5  12   7     1034.88      954.89     82.75 o 
  -4  12   7      114.35      142.13     55.28 o 
  -3  12   7     3065.72     3170.82    129.03 o 
  -2  12   7       67.33       67.35     42.30 o 
  -1  12   7      773.17      786.54     75.20 o 
   0  12   7     2099.93     2114.03    159.48 o 
   1  12   7      527.64      609.81     82.63 o 
   2  12   7     1058.85     1200.41    102.13 o 
   3  12   7       37.67       40.44     46.85 o 
   4  12   7      273.37      300.03     56.52 o 
   5  12   7     1191.75     1245.45     87.14 o 
   6  12   7     1130.71     1194.17     87.04 o 
   7  12   7      132.31      171.39     49.99 o 
   8  12   7     1048.16     1063.19     99.01 o 
   9  12   7      228.16      276.66     85.01 o 
  10  12   7     1452.06     1531.25    100.10 o 
 -11  13   7      416.57      389.10     71.82 o 
 -10  13   7      686.94      656.57     82.92 o 
  -9  13   7      428.80      441.60     71.41 o 
  -8  13   7        1.31       -4.43     40.98 o 
  -7  13   7      341.41      374.74     66.93 o 
  -6  13   7       48.06       39.32     43.57 o 
  -5  13   7      414.12      400.77     66.05 o 
  -4  13   7      325.93      374.55     63.35 o 
  -3  13   7     3197.82     3294.29    210.04 o 
  -2  13   7       39.74       57.05     43.74 o 
  -1  13   7     1201.90     1153.79     89.23 o 
   0  13   7      246.66      273.96     57.27 o 
   1  13   7     1393.16     1578.60    117.32 o 
   2  13   7      139.51      161.72     59.10 o 
   3  13   7      211.76      183.99     59.88 o 
   4  13   7        1.52       45.16     49.03 o 
   5  13   7     1958.89     2012.06    128.20 o 
   6  13   7        0.00        0.92     38.48 o 
   7  13   7     1172.94     1193.74     91.02 o 
  -5  14   7     1594.91     1542.44    106.78 o 
  -4  14   7       14.96       40.30     45.91 o 
  -3  14   7     3042.64     3234.22    141.06 o 
  -2  14   7       45.74      112.89     49.67 o 
  -1  14   7     1149.63     1145.80     92.90 o 
   0  14   7       23.02       23.56     51.92 o 
   1  14   7      375.68      403.12     79.01 o 
 -22   0   8     2365.08     2554.78    264.70 o 
 -21   0   8       70.42       51.19     86.42 o 
 -20   0   8      147.07       98.71     90.09 o 
 -19   0   8        5.35       64.62     78.56 o 
 -18   0   8     5842.49     5715.48    483.16 o 
 -17   0   8     1884.66     1628.69    232.33 o 
 -16   0   8       53.95       57.46     40.77 o 
 -15   0   8      509.16      512.36     63.03 o 
 -14   0   8     4663.05     4938.79    260.82 o 
 -13   0   8      346.55      331.18     52.58 o 
 -12   0   8       43.00       58.21     36.29 o 
 -11   0   8     1188.90     1260.62    233.79 o 
 -10   0   8    19238.71    19161.19   1173.80 o 
  -9   0   8     1634.99     1814.69    126.45 o 
  -8   0   8     1688.26     1764.22     90.90 o 
  -7   0   8     1029.65     1119.30     74.92 o 
  -6   0   8     1867.70     1966.47     92.09 o 
  -5   0   8     2305.53     2330.54     98.08 o 
  -4   0   8     1998.15     1997.81     92.00 o 
  -3   0   8     2970.65     2890.34    104.58 o 
  -2   0   8     3540.70     3532.26    113.22 o 
  -1   0   8     1432.72     1642.81     80.70 o 
   0   0   8     6553.48     6625.86    146.90 o 
   1   0   8     1705.19     1786.49     78.55 o 
   2   0   8     1134.60     1116.02    137.17 o 
   3   0   8      371.61      328.18     66.78 o 
   4   0   8     2578.80     2629.64    229.79 o 
   5   0   8     1548.10     1552.18    122.72 o 
   6   0   8     1994.79     1933.65    138.31 o 
   7   0   8     1025.09      918.92    100.62 o 
   8   0   8     4447.53     4443.24    194.07 o 
   9   0   8       18.91       47.73     53.18 o 
  10   0   8      195.92      128.26     60.93 o 
  11   0   8      120.33      126.45     62.02 o 
  12   0   8     1924.10     1946.76    147.03 o 
  13   0   8      233.81      212.73     78.69 o 
  14   0   8     2352.87     2346.91    163.02 o 
  15   0   8        3.90       22.83     53.98 o 
  16   0   8     4516.25     4393.18    226.19 o 
  17   0   8       31.13       33.90     60.72 o 
  18   0   8      244.82      315.48     92.57 o 
 -22   1   8      311.38      261.12     84.94 o 
 -21   1   8       71.44      132.25     71.73 o 
 -20   1   8      734.58      704.25    110.62 o 
 -19   1   8      201.67      164.13     45.85 o 
 -18   1   8     1542.61     1390.30     91.56 o 
 -17   1   8      269.73      238.91     48.00 o 
 -16   1   8      419.99      373.45     46.58 o 
 -15   1   8       22.29       34.55     29.06 o 
 -14   1   8       57.89       68.20     27.45 o 
 -13   1   8        0.42       -3.77     22.34 o 
 -12   1   8      105.72      115.38     28.90 o 
 -11   1   8      300.42      259.71     34.74 o 
 -10   1   8       47.95       34.92     24.08 o 
  -9   1   8     1889.50     1834.52     75.94 o 
  -8   1   8       75.03       66.26     24.86 o 
  -7   1   8      178.02      179.30     29.64 o 
  -6   1   8      193.06      187.63     29.52 o 
  -5   1   8      497.44      482.83     37.88 o 
  -4   1   8       11.12       23.20     21.82 o 
  -3   1   8      168.06      173.34     28.46 o 
  -2   1   8       46.37       57.67     22.44 o 
  -1   1   8        0.24       -0.89     17.90 o 
   0   1   8       78.04       86.12     21.94 o 
   1   1   8      123.26      103.39     27.47 o 
   2   1   8      177.84      130.94     37.41 o 
   3   1   8      109.81       88.05     36.35 o 
   4   1   8      156.16      160.38     40.69 o 
   5   1   8      745.49      732.81     63.45 o 
   6   1   8      401.95      374.51     53.32 o 
   7   1   8        5.94       -3.65     30.05 o 
   8   1   8       26.69       35.42     37.84 o 
   9   1   8      146.34      106.49     40.92 o 
  10   1   8       28.72       26.20     34.82 o 
  11   1   8     1601.55     1506.47     91.81 o 
  12   1   8      287.84      257.72     54.32 o 
  13   1   8      141.90       76.23     43.70 o 
  14   1   8       34.98       64.07     42.58 o 
  15   1   8      229.26      213.21     52.46 o 
  16   1   8      129.03      112.27     48.11 o 
  17   1   8       11.30       16.01     41.19 o 
  18   1   8      121.76       94.86     51.30 o 
 -22   2   8     2370.10     2273.25    176.56 o 
 -21   2   8       43.75       60.39     50.50 o 
 -20   2   8      428.52      483.00     64.45 o 
 -19   2   8      397.87      372.17     57.79 o 
 -18   2   8     2654.09     2695.69    172.73 o 
 -17   2   8      420.56      396.22     57.15 o 
 -16   2   8      355.11      376.28     55.09 o 
 -15   2   8      132.57      103.79     40.51 o 
 -14   2   8     9451.66     9338.75    384.75 o 
 -13   2   8      102.64       91.11     29.76 o 
 -12   2   8      328.62      396.49     38.54 o 
 -11   2   8     3120.88     3225.99    101.26 o 
 -10   2   8     3321.47     3379.59    119.76 o 
  -9   2   8     1586.12     1654.32     63.24 o 
  -8   2   8      596.76      559.43     43.81 o 
  -7   2   8     1626.83     1757.69     71.98 o 
  -6   2   8     4032.11     4034.06     96.87 o 
  -5   2   8     1354.32     1339.84     55.29 o 
  -4   2   8      114.32      124.35     26.01 o 
  -3   2   8     1665.44     1725.13     60.16 o 
  -2   2   8     1859.54     1874.41     61.73 o 
  -1   2   8     1507.26     1785.67     62.08 o 
   0   2   8     8772.52     9028.67    121.97 o 
   1   2   8     1893.93     1901.06     69.37 o 
   2   2   8      293.42      256.39     43.48 o 
   3   2   8      562.98      629.00    121.01 o 
   4   2   8     8613.48     8439.33    174.78 o 
   5   2   8     1027.42      988.31     71.28 o 
   6   2   8      365.75      292.79     49.05 o 
   7   2   8      430.74      380.13     54.33 o 
   8   2   8     3801.58     3506.58    123.64 o 
   9   2   8       89.61       91.35     40.04 o 
  10   2   8      498.17      378.59     57.64 o 
  11   2   8      184.76      147.58     46.16 o 
  12   2   8     6454.15     6121.97    172.45 o 
  13   2   8      808.11      700.98     73.41 o 
  14   2   8        7.26       11.74     38.05 o 
  15   2   8     1455.74     1335.36     96.39 o 
  16   2   8     2716.37     2555.55    125.66 o 
  17   2   8      332.92      346.58     65.76 o 
  18   2   8      267.83      289.49     63.75 o 
 -22   3   8      105.05       85.34     47.62 o 
 -21   3   8      112.29      158.90     51.08 o 
 -20   3   8       12.28       30.80     38.82 o 
 -19   3   8      518.71      558.10     68.36 o 
 -18   3   8      567.27      616.68     68.61 o 
 -17   3   8      547.55      519.34     63.14 o 
 -16   3   8       79.18       50.57     37.07 o 
 -15   3   8       61.62       69.35     39.58 o 
 -14   3   8      311.95      309.53     52.38 o 
 -13   3   8      604.41      646.78     61.97 o 
 -12   3   8      827.51      753.66     53.90 o 
 -11   3   8      303.94      261.62     39.01 o 
 -10   3   8       96.33       80.95     35.75 o 
  -9   3   8      680.39      681.68     49.03 o 
  -8   3   8      241.08      236.54     32.01 o 
  -7   3   8     1870.10     1977.68     85.84 o 
  -6   3   8     1708.86     1756.41     96.86 o 
  -5   3   8      772.61      803.59     45.67 o 
  -4   3   8      606.63      626.59     41.41 o 
  -3   3   8       39.43       25.65     21.61 o 
  -2   3   8       13.28       40.60     21.48 o 
  -1   3   8      802.79      812.89     44.25 o 
   0   3   8      124.53      113.22     24.09 o 
   1   3   8       39.73       58.33     25.20 o 
   2   3   8      169.72      181.14     31.84 o 
   3   3   8       87.42       91.42     36.42 o 
   4   3   8      428.45      435.49     54.04 o 
   5   3   8      955.07      969.82     71.53 o 
   6   3   8      343.34      373.32     53.05 o 
   7   3   8     1733.17     1591.62     87.57 o 
   8   3   8      197.63      186.63     45.76 o 
   9   3   8       89.01       89.80     40.68 o 
  10   3   8       98.71       87.31     40.00 o 
  11   3   8     1335.91     1257.56     88.02 o 
  12   3   8      259.34      172.14     47.21 o 
  13   3   8      395.37      364.27     61.15 o 
  14   3   8       69.26       70.34     43.34 o 
  15   3   8        1.43        8.33     39.98 o 
  16   3   8      179.43      117.76     49.80 o 
  17   3   8       61.63       33.69     44.44 o 
 -21   4   8      432.21      427.01     66.63 o 
 -20   4   8       29.95       20.76     40.38 o 
 -19   4   8      278.95      278.70     58.18 o 
 -18   4   8     4563.55     4547.04    252.01 o 
 -17   4   8      170.51      122.72     45.59 o 
 -16   4   8       80.90       64.16     40.14 o 
 -15   4   8        1.49      -17.07     32.79 o 
 -14   4   8     5691.59     5565.98    287.13 o 
 -13   4   8     1000.29      937.18     73.36 o 
 -12   4   8       21.85       31.06     32.56 o 
 -11   4   8       11.96       22.28     31.80 o 
 -10   4   8     2129.10     2157.53    104.41 o 
  -9   4   8      596.87      550.21     56.41 o 
  -8   4   8     3488.01     3405.46    101.95 o 
  -7   4   8      942.72     1090.74     51.63 o 
  -6   4   8     2545.99     2585.06    117.88 o 
  -5   4   8      281.89      306.37     33.74 o 
  -4   4   8     1526.07     1561.62     59.47 o 
  -3   4   8      337.96      423.64     47.17 o 
  -2   4   8     4160.28     4358.19     91.77 o 
  -1   4   8     4820.51     4900.39    109.54 o 
   0   4   8     3190.68     3304.98    148.57 o 
   1   4   8     2128.17     2229.28     77.09 o 
   2   4   8     2592.52     2776.30     85.38 o 
   3   4   8      497.66      480.78     53.83 o 
   4   4   8     4478.12     4594.05    132.58 o 
   5   4   8      119.69       58.43     36.08 o 
   6   4   8      156.89      154.42     42.90 o 
   7   4   8      834.46      838.86     70.80 o 
   8   4   8     5185.26     4967.38    156.34 o 
   9   4   8     1397.41     1314.36     86.73 o 
  10   4   8      424.59      465.61     62.26 o 
  11   4   8        9.32       32.42     38.91 o 
  12   4   8     7175.30     6830.40    183.23 o 
  13   4   8        0.67        4.07     39.35 o 
  14   4   8        7.01      -13.40     35.99 o 
  15   4   8      101.28      111.54     49.29 o 
  16   4   8     2776.16     2622.20    128.31 o 
  17   4   8      714.96      810.92     86.90 o 
 -21   5   8      878.48      962.19     89.67 o 
 -20   5   8      162.00      143.05     51.11 o 
 -19   5   8      348.18      344.58     62.89 o 
 -18   5   8      704.69      641.37     73.38 o 
 -17   5   8       11.93       -1.66     36.73 o 
 -16   5   8        0.41        3.94     37.07 o 
 -15   5   8        8.01       17.85     36.13 o 
 -14   5   8      225.99      222.17     50.39 o 
 -13   5   8      507.84      428.64     59.41 o 
 -12   5   8       11.73        4.42     33.63 o 
 -11   5   8      320.52      312.82     52.16 o 
 -10   5   8     1143.65     1126.71     78.32 o 
  -9   5   8      677.12      594.32     50.20 o 
  -8   5   8      342.51      330.00     40.99 o 
  -7   5   8      225.56      226.00     37.70 o 
  -6   5   8      572.17      548.90     47.69 o 
  -5   5   8      171.62      168.50     29.36 o 
  -4   5   8     1164.13     1193.82     54.43 o 
  -3   5   8       22.93       18.87     22.22 o 
  -2   5   8      215.69      225.94     31.33 o 
  -1   5   8       36.78       54.66     23.10 o 
   0   5   8      797.80      898.70     55.51 o 
   1   5   8      864.54      948.28     57.17 o 
   2   5   8      161.28      191.15     34.12 o 
   3   5   8      568.33      569.59     47.43 o 
   4   5   8       52.65       19.51     33.24 o 
   5   5   8      454.64      403.01     55.08 o 
   6   5   8      514.78      462.81     58.55 o 
   7   5   8     1301.93     1208.16     81.02 o 
   8   5   8      601.39      529.68     63.11 o 
   9   5   8      471.83      480.72     62.34 o 
  10   5   8       83.23       67.77     39.72 o 
  11   5   8      212.77      218.95     53.49 o 
  12   5   8       24.62      -25.21     35.05 o 
  13   5   8        7.26       -2.42     37.60 o 
  14   5   8      243.43      231.43     56.29 o 
  15   5   8      173.17      174.11     52.67 o 
  16   5   8       60.42       41.14     45.41 o 
 -20   6   8        5.11      -13.97     42.41 o 
 -19   6   8       78.67       79.47     46.30 o 
 -18   6   8      901.23      837.56     82.12 o 
 -17   6   8       90.03       80.49     44.19 o 
 -16   6   8       57.51       59.80     42.11 o 
 -15   6   8      269.15      256.57     54.10 o 
 -14   6   8     3798.42     3816.81    171.67 o 
 -13   6   8     1421.61     1447.90     90.71 o 
 -12   6   8      131.18      100.53     41.43 o 
 -11   6   8       65.24       32.09     37.33 o 
 -10   6   8     4556.43     4101.57    147.69 o 
  -9   6   8      753.45      669.74     64.91 o 
  -8   6   8      406.88      442.71     56.51 o 
  -7   6   8      193.26      187.96     40.34 o 
  -6   6   8     6463.89     6439.50    284.59 o 
  -5   6   8     1437.84     1488.72     69.15 o 
  -4   6   8     2410.52     2358.25     96.22 o 
  -3   6   8     2565.90     2675.34     83.76 o 
  -2   6   8     2100.86     2197.04     72.85 o 
  -1   6   8     1963.71     2010.88     68.76 o 
   0   6   8     2682.24     2903.68     90.47 o 
   1   6   8      436.24      489.47     46.34 o 
   2   6   8     1979.97     2106.96     79.74 o 
   3   6   8     1072.86     1160.96     77.68 o 
   4   6   8     6275.35     6439.72    159.20 o 
   5   6   8       40.06        4.95     33.45 o 
   6   6   8      899.54      887.34     72.27 o 
   7   6   8       10.21        4.43     34.69 o 
   8   6   8     5508.35     5436.01    157.22 o 
   9   6   8      468.97      511.82     63.42 o 
  10   6   8     1787.49     1754.73    100.19 o 
  11   6   8      135.83       58.79     40.49 o 
  12   6   8     2786.71     2552.51    120.91 o 
  13   6   8        2.95      -10.09     38.45 o 
  14   6   8      396.86      441.01     69.47 o 
  15   6   8      373.58      422.86     68.82 o 
  16   6   8      461.18      429.89     71.43 o 
 -19   7   8       77.64      126.85     53.78 o 
 -18   7   8      137.15      261.53     60.08 o 
 -17   7   8      325.20      333.48     63.19 o 
 -16   7   8        4.02       18.66     40.15 o 
 -15   7   8     3004.99     2994.97    134.90 o 
 -14   7   8      344.64      361.00     61.38 o 
 -13   7   8      130.57      140.28     47.58 o 
 -12   7   8        6.02        0.43     35.96 o 
 -11   7   8      885.08      870.68     75.25 o 
 -10   7   8     1323.82     1283.95     83.61 o 
  -9   7   8       82.87       87.67     40.91 o 
  -8   7   8      721.82      713.51     67.58 o 
  -7   7   8      237.73      336.77     52.31 o 
  -6   7   8     1237.48     1189.66     77.75 o 
  -5   7   8        1.01       36.55     33.71 o 
  -4   7   8     5618.22     5461.58    270.30 o 
  -3   7   8      435.72      432.27     50.30 o 
  -2   7   8      451.39      491.87     46.74 o 
  -1   7   8      839.41      838.37     49.06 o 
   0   7   8     1555.01     1542.84     70.58 o 
   1   7   8       15.15       39.14     29.45 o 
   2   7   8      942.27      965.75     60.45 o 
   3   7   8     2084.94     2062.95     81.88 o 
   4   7   8       48.72       44.12     35.41 o 
   5   7   8     1504.98     1563.08     87.80 o 
   6   7   8      127.89      112.49     43.18 o 
   7   7   8      780.07      670.28     68.34 o 
   8   7   8      129.87      147.73     47.13 o 
   9   7   8     1739.13     1728.58     98.49 o 
  10   7   8        2.60      -16.45     35.50 o 
  11   7   8       27.49       14.66     37.18 o 
  12   7   8        0.97       -6.23     38.48 o 
  13   7   8      547.94      564.46     72.47 o 
  14   7   8      471.39      518.78     73.57 o 
  15   7   8       15.83       -5.92     42.91 o 
 -18   8   8     1067.04     1067.99     99.22 o 
 -17   8   8      150.68       98.30     51.07 o 
 -16   8   8      148.56      123.94     50.64 o 
 -15   8   8        0.32        0.69     39.84 o 
 -14   8   8     1716.40     1548.71    100.75 o 
 -13   8   8       12.23       13.88     39.09 o 
 -12   8   8     1950.70     1911.96    106.18 o 
 -11   8   8     1918.38     1841.19    106.46 o 
 -10   8   8     2439.99     2291.58    110.09 o 
  -9   8   8     1787.57     1556.78     94.39 o 
  -8   8   8     2208.85     1922.31     98.69 o 
  -7   8   8      302.69      349.94     54.31 o 
  -6   8   8     2840.80     2914.46    114.80 o 
  -5   8   8        5.50       34.32     34.60 o 
  -4   8   8      300.30      258.69     49.11 o 
  -3   8   8      198.75      302.43     42.66 o 
  -2   8   8     1464.94     1423.35     70.61 o 
  -1   8   8       59.08       83.44     31.08 o 
   0   8   8     2024.47     2000.99     94.19 o 
   1   8   8       11.87       46.31     35.39 o 
   2   8   8     1869.88     1801.80     78.94 o 
   3   8   8      259.37      278.08     49.93 o 
   4   8   8     5771.27     5656.48    132.65 o 
   5   8   8        1.20       17.76     33.94 o 
   6   8   8      496.04      546.37     64.35 o 
   7   8   8        0.62       16.55     37.55 o 
   8   8   8     2370.15     2184.86    109.04 o 
   9   8   8       13.24       -9.54     34.95 o 
  10   8   8        6.00        0.35     37.29 o 
  11   8   8        8.51       39.43     42.11 o 
  12   8   8      814.90      884.54     83.55 o 
  13   8   8       35.87        2.35     42.76 o 
  14   8   8       28.06        3.63     43.60 o 
 -17   9   8      695.59      733.16     86.05 o 
 -16   9   8      283.30      325.90     65.66 o 
 -15   9   8      460.84      471.80     70.28 o 
 -14   9   8       73.95       52.73     43.84 o 
 -13   9   8       51.84       32.37     42.33 o 
 -12   9   8      741.58      599.05     72.95 o 
 -11   9   8      676.66      694.65     74.76 o 
 -10   9   8     2306.49     2244.85    112.32 o 
  -9   9   8      242.56      206.63     51.96 o 
  -8   9   8     1590.23     1565.44     94.92 o 
  -7   9   8       87.19      103.15     42.33 o 
  -6   9   8       14.63       10.48     35.32 o 
  -5   9   8     1358.42     1354.80     87.14 o 
  -4   9   8      116.67       98.82     41.12 o 
  -3   9   8     1519.38     1507.61     88.52 o 
  -2   9   8      725.69      786.97     67.84 o 
  -1   9   8      654.02      691.29     64.54 o 
   0   9   8     1098.05     1131.85     88.19 o 
   1   9   8       31.66        8.52     33.17 o 
   2   9   8       67.42       80.92     40.02 o 
   3   9   8      707.66      718.19     67.83 o 
   4   9   8       31.71        9.68     28.78 o 
   5   9   8      571.14      610.30     65.83 o 
   6   9   8      109.04      138.71     45.16 o 
   7   9   8      110.64      139.75     46.96 o 
   8   9   8     1368.08     1428.73     94.23 o 
   9   9   8     1790.42     1739.97    101.02 o 
  10   9   8       95.85      114.76     47.51 o 
  11   9   8      487.96      459.39     68.68 o 
  12   9   8      464.87      477.16     70.03 o 
 -15  10   8      108.02       97.10     52.08 o 
 -14  10   8     2235.09     2220.30    121.01 o 
 -13  10   8      326.41      277.24     61.01 o 
 -12  10   8      210.32      152.16     52.86 o 
 -11  10   8       23.27       44.26     41.38 o 
 -10  10   8     2551.66     2417.37    118.66 o 
  -9  10   8        0.94        5.96     37.63 o 
  -8  10   8      892.12      811.59     78.52 o 
  -7  10   8       15.48       31.19     38.88 o 
  -6  10   8     3032.21     2933.37    123.69 o 
  -5  10   8      461.16      464.36     62.87 o 
  -4  10   8      370.45      333.36     57.27 o 
  -3  10   8      548.86      525.59     63.59 o 
  -2  10   8     1046.04      989.02     76.68 o 
  -1  10   8      270.24      278.83     63.42 o 
   0  10   8      105.11      124.40     53.52 o 
   1  10   8      329.24      378.00     56.67 o 
   2  10   8     1675.76     1744.81     96.13 o 
   3  10   8       85.39       80.44     39.90 o 
   4  10   8      695.57      761.33     71.42 o 
   5  10   8       18.30       22.03     44.99 o 
   6  10   8      931.09      910.63     93.64 o 
   7  10   8      280.00      267.12     55.24 o 
   8  10   8     2886.73     3079.44    128.43 o 
   9  10   8       14.54       23.94     40.66 o 
  10  10   8       12.32       14.09     42.19 o 
  11  10   8      109.58       87.91     49.29 o 
 -13  11   8      335.75      314.39     65.94 o 
 -12  11   8       67.56       76.22     48.03 o 
 -11  11   8      411.13      404.90     68.31 o 
 -10  11   8      159.25      174.83     55.65 o 
  -9  11   8      298.45      245.33     59.27 o 
  -8  11   8     1140.14     1128.91     90.74 o 
  -7  11   8      273.42      251.84     56.31 o 
  -6  11   8     2511.93     2609.43    122.32 o 
  -5  11   8      214.45      260.49     56.32 o 
  -4  11   8      333.09      233.09     54.12 o 
  -3  11   8       15.49       28.79     39.39 o 
  -2  11   8     2453.10     2412.66    118.15 o 
  -1  11   8       51.68       96.05     52.30 o 
   0  11   8      117.29      195.35     60.05 o 
   1  11   8      605.16      611.40     82.66 o 
   2  11   8      486.90      606.68     81.45 o 
   3  11   8      984.53     1021.26     82.05 o 
   4  11   8      446.54      489.42     65.65 o 
   5  11   8     1305.65     1298.44    131.10 o 
   6  11   8       71.32       89.54     53.23 o 
   7  11   8     1738.32     1741.42    122.09 o 
   8  11   8        3.03      -11.34     44.27 o 
 -10  12   8      149.43      119.73     53.66 o 
  -9  12   8      200.80      256.73     62.29 o 
  -8  12   8     1545.79     1613.28    107.77 o 
  -7  12   8      547.94      556.91     74.67 o 
  -6  12   8      388.13      379.90     65.94 o 
  -5  12   8       23.34       38.33     43.57 o 
  -4  12   8      727.31      703.66     77.91 o 
  -3  12   8      142.71      187.51     53.24 o 
  -2  12   8      951.23     1064.33    103.85 o 
  -1  12   8        0.75       39.81     49.47 o 
   0  12   8      903.10      776.43     93.60 o 
   1  12   8       32.00       89.44     53.62 o 
   2  12   8     1178.71     1222.14    107.76 o 
   3  12   8     1147.95     1294.13    110.75 o 
   4  12   8      283.08      272.91     69.69 o 
   5  12   8       51.46       91.52     54.31 o 
  -3  13   8      308.68      321.01     77.31 o 
  -2  13   8     1136.76     1251.64    114.69 o 
  -1  13   8       17.57       40.10     52.76 o 
 -20   1   9        3.69       44.14     63.12 o 
 -19   1   9      154.98      109.90     71.72 o 
 -18   1   9      747.72      751.05     85.60 o 
 -17   1   9     3451.79     3228.89    180.30 o 
 -16   1   9      357.68      286.59     52.71 o 
 -15   1   9      847.27      796.95     60.97 o 
 -14   1   9      486.45      464.62     50.90 o 
 -13   1   9     6184.01     6072.46    227.55 o 
 -12   1   9       51.96       67.66     29.20 o 
 -11   1   9      500.06      489.83     44.46 o 
 -10   1   9     1023.24     1045.56    108.40 o 
  -9   1   9    12533.21    12635.98    374.16 o 
  -8   1   9     4504.90     4514.31    124.50 o 
  -7   1   9      293.21      327.59     38.26 o 
  -6   1   9      106.15      216.22     39.68 o 
  -5   1   9     2955.36     2947.04     82.06 o 
  -4   1   9     1520.28     1524.02     62.15 o 
  -3   1   9      714.78      735.61     45.86 o 
  -2   1   9      217.77      209.19     30.46 o 
  -1   1   9      253.26      321.11     49.95 o 
   0   1   9     1771.07     1896.43     91.29 o 
   1   1   9     2429.86     2763.89    107.82 o 
   2   1   9     8600.35     8529.82    182.61 o 
   3   1   9      225.86      245.46     48.53 o 
   4   1   9     1405.34     1346.57     86.14 o 
   5   1   9     3042.02     2988.19    119.08 o 
   6   1   9      323.29      284.08     52.15 o 
   7   1   9        5.94       15.56     35.65 o 
   8   1   9     1590.67     1539.06     94.11 o 
   9   1   9     2982.74     2928.40    123.69 o 
  10   1   9       99.80       75.59     42.72 o 
  11   1   9       70.73      116.86     46.66 o 
  12   1   9      552.97      501.44     69.83 o 
  13   1   9     1679.95     1642.20    106.42 o 
  14   1   9        4.73       12.24     39.60 o 
  15   1   9      205.48      186.41     56.87 o 
 -20   2   9      605.25      424.73     98.21 o 
 -19   2   9       97.79       64.43     50.59 o 
 -18   2   9       17.32        3.34     36.57 o 
 -17   2   9        0.05       30.74     38.98 o 
 -16   2   9       43.34       32.64     38.20 o 
 -15   2   9       20.09        5.40     34.14 o 
 -14   2   9        6.51       -2.93     33.43 o 
 -13   2   9      199.92      208.23     40.95 o 
 -12   2   9     1306.15     1224.99     69.53 o 
 -11   2   9       16.30       -3.93     26.87 o 
 -10   2   9      111.58      129.14     34.92 o 
  -9   2   9        9.84      -22.52     21.79 o 
  -8   2   9      290.43      357.82     39.16 o 
  -7   2   9        2.24        2.96     23.30 o 
  -6   2   9      215.42      210.39     33.12 o 
  -5   2   9      907.24      933.19     51.80 o 
  -4   2   9      108.56      111.81     28.30 o 
  -3   2   9      408.35      396.99     37.68 o 
  -2   2   9      217.65      243.44     37.55 o 
  -1   2   9      164.31      202.38     35.89 o 
   0   2   9      693.48      818.71     67.19 o 
   1   2   9     1541.86     1512.41     84.62 o 
   2   2   9       53.74       45.50     35.08 o 
   3   2   9       24.46       52.63     36.73 o 
   4   2   9      669.81      643.18     66.11 o 
   5   2   9     1351.13     1306.31     85.88 o 
   6   2   9       71.45       44.44     37.67 o 
   7   2   9       90.98       77.59     41.49 o 
   8   2   9      504.46      530.27     66.79 o 
   9   2   9       11.06        3.33     36.17 o 
  10   2   9        2.36       -5.87     36.34 o 
  11   2   9       40.95       33.23     40.94 o 
  12   2   9      483.30      406.41     66.33 o 
  13   2   9       97.46      101.01     48.91 o 
  14   2   9      476.77      352.02     66.53 o 
  15   2   9      274.39      288.40     64.28 o 
 -20   3   9      272.58      283.16     59.59 o 
 -19   3   9      407.28      393.79     64.08 o 
 -18   3   9       42.68       29.04     40.28 o 
 -17   3   9     1118.95     1119.23     85.92 o 
 -16   3   9      316.76      329.25     57.95 o 
 -15   3   9      119.20       59.84     39.00 o 
 -14   3   9       47.69       38.62     37.27 o 
 -13   3   9     3885.61     3897.11    133.20 o 
 -12   3   9       22.44        6.96     33.52 o 
 -11   3   9      158.42      159.63     37.18 o 
 -10   3   9      397.29      462.80     48.49 o 
  -9   3   9     3099.76     3165.79    140.30 o 
  -8   3   9       31.45       62.69     27.30 o 
  -7   3   9      750.31      772.62     49.20 o 
  -6   3   9       92.22      142.84     30.00 o 
  -5   3   9     3005.69     3067.97     93.79 o 
  -4   3   9      257.70      315.61     35.89 o 
  -3   3   9     1710.59     1865.78     66.83 o 
  -2   3   9     2126.85     2302.84     82.65 o 
  -1   3   9     2660.37     2792.90     90.10 o 
   0   3   9      386.23      544.48    127.73 o 
   1   3   9     7174.51     7110.29    166.49 o 
   2   3   9      601.39      619.10     62.95 o 
   3   3   9       83.60       67.86     39.00 o 
   4   3   9      117.62      132.46     43.06 o 
   5   3   9     7427.64     6995.07    174.25 o 
   6   3   9      924.59      808.33     72.27 o 
   7   3   9     1417.28     1391.87     90.38 o 
   8   3   9      583.21      577.16     68.13 o 
   9   3   9     3253.68     3182.64    131.00 o 
  10   3   9      390.17      414.43     64.02 o 
  11   3   9        4.59       16.42     39.80 o 
  12   3   9      143.44      146.13     49.66 o 
  13   3   9     5832.91     5311.77    174.49 o 
  14   3   9      847.16      778.11     84.49 o 
  15   3   9      183.33       91.56     49.33 o 
 -19   4   9       74.36       32.28     42.68 o 
 -18   4   9      262.04      318.39     61.93 o 
 -17   4   9      105.29       93.82     46.53 o 
 -16   4   9       13.63      -11.05     36.33 o 
 -15   4   9       56.59       58.88     40.97 o 
 -14   4   9       99.74      108.55     44.47 o 
 -13   4   9       50.99       62.92     40.04 o 
 -12   4   9       53.28       63.93     37.88 o 
 -11   4   9     1004.52      920.01     74.20 o 
 -10   4   9       73.19       59.58     37.69 o 
  -9   4   9      622.22      597.65     53.29 o 
  -8   4   9       20.94       10.44     28.38 o 
  -7   4   9       73.98       92.06     33.07 o 
  -6   4   9      409.70      375.07     44.62 o 
  -5   4   9      219.77      225.45     34.04 o 
  -4   4   9       25.30       41.26     24.82 o 
  -3   4   9       33.32       35.20     23.93 o 
  -2   4   9        2.01       22.38     26.42 o 
  -1   4   9        5.73        3.24     26.13 o 
   0   4   9      110.58      120.81     41.61 o 
   1   4   9      317.84      378.06     53.27 o 
   2   4   9       59.09       51.08     36.84 o 
   3   4   9       88.22       34.62     34.61 o 
   4   4   9      131.08      124.38     42.20 o 
   5   4   9       30.51       28.98     37.27 o 
   6   4   9      679.18      617.71     67.81 o 
   7   4   9      214.78      210.98     51.22 o 
   8   4   9      965.75      876.97     78.32 o 
   9   4   9      210.83      220.30     54.31 o 
  10   4   9       51.76       20.48     39.22 o 
  11   4   9      251.79      198.36     53.16 o 
  12   4   9       97.81       78.86     47.51 o 
  13   4   9       14.93        8.91     42.09 o 
  14   4   9       94.02       68.77     49.85 o 
 -19   5   9        4.43        9.84     43.04 o 
 -18   5   9      332.37      360.10     65.09 o 
 -17   5   9     2448.18     2329.86    155.53 o 
 -16   5   9      260.44      211.91     52.79 o 
 -15   5   9       35.44       45.03     40.71 o 
 -14   5   9      325.99      303.51     57.35 o 
 -13   5   9     5509.67     5380.97    166.87 o 
 -12   5   9      686.30      664.26     68.61 o 
 -11   5   9       74.99       32.61     38.73 o 
 -10   5   9     1159.66     1184.78     81.89 o 
  -9   5   9     3907.25     3787.50    129.66 o 
  -8   5   9      133.25      143.24     35.63 o 
  -7   5   9      167.42      153.23     37.35 o 
  -6   5   9      421.94      497.86     49.54 o 
  -5   5   9     3191.24     3125.19    119.98 o 
  -4   5   9       31.39       42.62     27.50 o 
  -3   5   9     1647.53     1703.01     66.46 o 
  -2   5   9      763.14      837.94     57.20 o 
  -1   5   9     2634.37     2726.94     91.77 o 
   0   5   9     2123.72     2281.57     85.78 o 
   1   5   9     2481.32     2625.36    107.18 o 
   2   5   9      113.73      133.00     42.19 o 
   3   5   9     1004.77      929.30     74.13 o 
   4   5   9     1911.36     1901.72     98.87 o 
   5   5   9     2166.32     2245.37    107.58 o 
   6   5   9      968.83      927.04     77.75 o 
   7   5   9     1328.29     1345.06     91.42 o 
   8   5   9      104.62       53.11     41.45 o 
   9   5   9     2693.22     2805.31    124.50 o 
  10   5   9       88.98       76.53     42.73 o 
  11   5   9       59.61       53.71     43.21 o 
  12   5   9        8.68        3.86     39.80 o 
  13   5   9     3492.27     3269.12    143.17 o 
  14   5   9      232.01      164.42     56.31 o 
 -18   6   9      243.83      269.95     63.03 o 
 -17   6   9       85.17      133.71     49.27 o 
 -16   6   9      134.89       88.28     48.00 o 
 -15   6   9        8.47       21.40     39.87 o 
 -14   6   9      702.62      814.31     78.12 o 
 -13   6   9       27.09       10.80     40.00 o 
 -12   6   9      613.83      541.70     67.93 o 
 -11   6   9       34.12       50.88     39.99 o 
 -10   6   9      541.39      536.95     64.24 o 
  -9   6   9      319.81      300.06     55.07 o 
  -8   6   9      576.14      526.04     62.43 o 
  -7   6   9      887.44      777.78     68.57 o 
  -6   6   9      117.45      132.09     36.05 o 
  -5   6   9      604.96      658.63     54.23 o 
  -4   6   9       42.30       42.83     29.27 o 
  -3   6   9     1259.60     1281.61     79.71 o 
  -2   6   9      180.69      175.32     43.35 o 
  -1   6   9       43.87       45.80     29.65 o 
   0   6   9       43.85       29.02     28.60 o 
   1   6   9      282.68      269.04     49.49 o 
   2   6   9      169.39      181.18     46.21 o 
   3   6   9      233.29      232.07     49.53 o 
   4   6   9      470.86      456.09     61.59 o 
   5   6   9      239.59      190.08     49.90 o 
   6   6   9     2487.30     2503.27    114.91 o 
   7   6   9      358.50      279.67     56.47 o 
   8   6   9       80.78      117.49     47.05 o 
   9   6   9        0.85      -26.57     36.27 o 
  10   6   9      442.15      441.32     67.76 o 
  11   6   9      137.61      166.54     52.42 o 
  12   6   9      595.79      665.51     78.73 o 
  13   6   9       56.45       38.45     47.75 o 
 -17   7   9     1797.95     1742.44    112.35 o 
 -16   7   9      322.98      308.59     64.25 o 
 -15   7   9      200.47      192.12     55.92 o 
 -14   7   9        5.80        8.51     41.77 o 
 -13   7   9     3705.55     3479.46    178.54 o 
 -12   7   9      605.25      696.73     74.78 o 
 -11   7   9       22.38        8.15     38.37 o 
 -10   7   9      140.46      152.97     47.61 o 
  -9   7   9     2868.74     2784.42    178.08 o 
  -8   7   9      110.61      105.63     43.22 o 
  -7   7   9       57.23      101.95     41.34 o 
  -6   7   9     2257.99     2333.21    106.15 o 
  -5   7   9     3810.56     3700.22    143.00 o 
  -4   7   9      322.06      307.64     44.54 o 
  -3   7   9      267.11      266.00     49.84 o 
  -2   7   9      333.86      343.57     52.96 o 
  -1   7   9      906.88      956.68     73.53 o 
   0   7   9     1549.67     1576.53     86.71 o 
   1   7   9     2988.58     3077.11    116.10 o 
   2   7   9      237.14      268.16     51.49 o 
   3   7   9      230.80      223.14     48.85 o 
   4   7   9     1295.87     1289.15     86.69 o 
   5   7   9     5017.54     4764.00    150.95 o 
   6   7   9      262.63      295.38     56.02 o 
   7   7   9        2.73       -3.92     37.76 o 
   8   7   9      141.58      185.31     52.72 o 
   9   7   9     1590.79     1506.46    100.70 o 
  10   7   9      432.58      553.48     73.31 o 
  11   7   9      904.82      906.70     86.72 o 
  12   7   9        0.30      -34.95     37.81 o 
 -15   8   9       10.03       27.93     44.34 o 
 -14   8   9     2033.90     1975.14    114.51 o 
 -13   8   9      148.25      122.04     49.58 o 
 -12   8   9      750.90      666.73     76.88 o 
 -11   8   9        8.15       20.11     39.92 o 
 -10   8   9      636.78      625.62     72.78 o 
  -9   8   9      735.51      676.49     72.53 o 
  -8   8   9      475.90      481.70     64.57 o 
  -7   8   9      566.44      515.55     66.27 o 
  -6   8   9      609.33      646.00     68.93 o 
  -5   8   9      893.10      909.92     75.45 o 
  -4   8   9      495.33      476.64     60.25 o 
  -3   8   9     1295.09     1306.41    102.79 o 
  -2   8   9     1399.65     1475.34     88.37 o 
  -1   8   9     2789.66     2792.71    114.60 o 
   0   8   9      451.94      457.51     58.72 o 
   1   8   9      644.42      590.19     77.50 o 
   2   8   9      558.98      555.68     77.60 o 
   3   8   9      508.21      564.32     79.62 o 
   4   8   9      773.63      774.06     73.70 o 
   5   8   9       13.94        1.36     36.95 o 
   6   8   9      149.21      172.67     49.88 o 
   7   8   9      489.58      535.02     69.53 o 
   8   8   9        7.41       28.82     41.36 o 
   9   8   9     1161.48     1134.13     92.19 o 
  10   8   9      586.61      581.38     76.08 o 
 -14   9   9       72.47       45.41     48.57 o 
 -13   9   9     1373.63     1371.77    103.22 o 
 -12   9   9      242.74      252.76     59.53 o 
 -11   9   9      418.48      312.49     62.87 o 
 -10   9   9        0.41        0.51     40.22 o 
  -9   9   9      520.54      514.48     70.09 o 
  -8   9   9       72.23      109.77     47.22 o 
  -7   9   9     2017.28     1896.64    106.54 o 
  -6   9   9        4.67       19.63     39.59 o 
  -5   9   9     1313.22     1372.91     91.08 o 
  -4   9   9       17.90       65.88     50.14 o 
  -3   9   9      683.26      653.38     84.72 o 
  -2   9   9      361.88      425.01     74.04 o 
  -1   9   9      340.31      343.19     70.20 o 
   0   9   9      502.50      517.42     71.46 o 
   1   9   9     2684.60     2696.75    115.32 o 
   2   9   9       64.75      109.23     52.66 o 
   3   9   9      465.19      419.35     74.34 o 
   4   9   9       52.84       39.01     47.55 o 
   5   9   9     1079.16      966.50     98.72 o 
   6   9   9      171.99      140.26     57.95 o 
   7   9   9      475.34      489.51     68.44 o 
   8   9   9       31.15       40.27     43.49 o 
   9   9   9      777.47      827.74     84.98 o 
 -11  10   9      120.43       79.68     49.73 o 
 -10  10   9      149.54      185.68     55.60 o 
  -9  10   9      146.81      182.18     54.34 o 
  -8  10   9       45.54       49.65     44.18 o 
  -7  10   9      517.89      499.68     68.97 o 
  -6  10   9       72.66       33.34     41.28 o 
  -5  10   9      282.50      256.66     55.68 o 
  -4  10   9       31.36       -9.67     46.83 o 
  -3  10   9      102.21      150.53     56.80 o 
  -2  10   9       89.18       51.61     50.26 o 
  -1  10   9     1467.55     1564.38    116.47 o 
   0  10   9       27.45       29.38     49.49 o 
   1  10   9      803.91      809.99     91.95 o 
   2  10   9       10.60       25.08     58.20 o 
   3  10   9     1124.08     1219.68    105.75 o 
   4  10   9       85.85      144.94     58.46 o 
   5  10   9      365.12      287.14     70.25 o 
   6  10   9       54.44       20.84     52.77 o 
  -8  11   9      824.39      835.76     86.00 o 
  -7  11   9      409.44      435.75     71.06 o 
  -6  11   9        0.22      -19.05     40.98 o 
  -5  11   9      233.38      191.74     65.61 o 
  -4  11   9       12.17       15.86     49.79 o 
  -3  11   9     1670.78     1668.04    124.94 o 
  -2  11   9       21.72       90.68     56.40 o 
  -1  11   9     1677.68     1561.42    120.28 o 
   0  11   9       15.97       30.24     50.29 o 
   1  11   9       10.93       32.27     49.81 o 
   2  11   9      248.62      139.48     74.78 o 
   3  11   9      745.94      699.61    118.87 o 
 -18   0  10       24.98       33.83     82.87 o 
 -17   0  10       40.05       98.96     95.16 o 
 -16   0  10     2325.45     2051.35    227.20 o 
 -15   0  10       18.74       21.67     52.30 o 
 -14   0  10      146.29      114.19     61.24 o 
 -13   0  10        9.76      -12.67     45.23 o 
 -12   0  10     4927.75     5286.50    404.58 o 
 -11   0  10        7.66        6.01     39.37 o 
 -10   0  10        1.14        0.07     37.09 o 
  -9   0  10      530.72      517.11    115.31 o 
  -8   0  10    10027.30    10299.38    413.51 o 
  -7   0  10     4282.76     4172.68    148.59 o 
  -6   0  10      153.19      141.04     44.70 o 
  -5   0  10      621.40      684.94     69.30 o 
  -4   0  10     2285.08     2252.65    143.43 o 
  -3   0  10      362.61      387.77     78.64 o 
  -2   0  10      770.15      865.16    102.95 o 
  -1   0  10      850.11     1032.11    107.70 o 
   0   0  10     4278.46     4272.16    195.23 o 
   1   0  10      248.88      277.93     76.51 o 
   2   0  10      851.16      870.42    105.92 o 
   3   0  10     2921.28     2779.64    167.19 o 
   4   0  10        3.50       23.55     53.35 o 
   5   0  10     1500.01     1332.21    129.78 o 
   6   0  10     5637.19     5566.96    238.86 o 
   7   0  10      420.24      373.35     89.29 o 
   8   0  10      492.03      473.59     97.36 o 
   9   0  10      188.84      132.28     72.54 o 
  10   0  10      940.71      923.25    124.48 o 
  11   0  10      497.93      441.70     99.78 o 
  12   0  10       64.32       66.54     68.35 o 
 -18   1  10       43.97       27.50     63.43 o 
 -17   1  10      259.22      220.10     78.38 o 
 -16   1  10       46.95       23.11     45.28 o 
 -15   1  10       23.92       25.15     44.70 o 
 -14   1  10        6.37       14.39     36.18 o 
 -13   1  10      335.87      284.13     47.52 o 
 -12   1  10       19.02       -0.04     30.81 o 
 -11   1  10       42.71       35.37     32.05 o 
 -10   1  10      236.84      190.89     36.80 o 
  -9   1  10      284.29      254.70     39.54 o 
  -8   1  10      108.04      135.72     33.84 o 
  -7   1  10      784.18      759.54     52.42 o 
  -6   1  10      751.67      766.84     52.16 o 
  -5   1  10      303.42      299.40     38.82 o 
  -4   1  10      293.46      262.07     49.45 o 
  -3   1  10       84.80       79.19     40.05 o 
  -2   1  10       94.86       64.68     39.41 o 
  -1   1  10      452.65      405.20     58.63 o 
   0   1  10       78.82       97.99     41.86 o 
   1   1  10      412.11      419.85     60.30 o 
   2   1  10        2.05       -8.80     35.13 o 
   3   1  10      235.40      167.63     49.16 o 
   4   1  10       94.07       71.84     42.01 o 
   5   1  10      251.55      263.26     55.15 o 
   6   1  10      135.57      172.92     50.51 o 
   7   1  10       80.44      144.18     49.64 o 
   8   1  10       21.95       18.43     40.55 o 
   9   1  10      154.36      132.41     51.90 o 
  10   1  10        2.58       -7.78     40.69 o 
  11   1  10      100.65       38.44     45.44 o 
  12   1  10       89.57      101.64     51.39 o 
 -18   2  10      570.78      611.52     88.28 o 
 -17   2  10       97.71      117.80     57.09 o 
 -16   2  10     2011.19     1964.07    112.48 o 
 -15   2  10       89.11       84.59     44.60 o 
 -14   2  10       82.13       73.38     41.07 o 
 -13   2  10        6.05       21.98     36.82 o 
 -12   2  10     7951.18     7858.87    322.02 o 
 -11   2  10      163.21      166.77     40.72 o 
 -10   2  10      124.72      144.32     43.99 o 
  -9   2  10       26.40      105.13     35.39 o 
  -8   2  10     4820.00     4881.68    112.76 o 
  -7   2  10      508.36      549.59     47.44 o 
  -6   2  10     1627.66     1612.85     68.92 o 
  -5   2  10       95.76       91.23     33.60 o 
  -4   2  10      902.37      994.91     62.73 o 
  -3   2  10      856.55      926.29     72.81 o 
  -2   2  10     1292.54     1340.05     84.34 o 
  -1   2  10     1426.09     1470.90     89.92 o 
   0   2  10      753.64      832.60     72.51 o 
   1   2  10     3461.17     3555.11    129.94 o 
   2   2  10     5154.62     5175.57    155.74 o 
   3   2  10     1038.66     1074.33     82.89 o 
   4   2  10      119.28       89.42     43.87 o 
   5   2  10      187.31      225.69     53.25 o 
   6   2  10     3098.12     3111.90    130.44 o 
   7   2  10      137.12      144.75     49.83 o 
   8   2  10      282.36      234.30     56.43 o 
   9   2  10      184.46      120.35     50.44 o 
  10   2  10     3434.92     3300.07    146.43 o 
  11   2  10       14.05       38.68     46.43 o 
  12   2  10        4.19      -16.83     42.33 o 
 -17   3  10      189.34      232.24     55.91 o 
 -16   3  10      307.68      261.72     57.64 o 
 -15   3  10      379.20      373.13     60.82 o 
 -14   3  10        0.02       -6.66     37.86 o 
 -13   3  10     1577.05     1586.42     97.01 o 
 -12   3  10        3.62       10.27     35.51 o 
 -11   3  10      522.36      574.99     65.98 o 
 -10   3  10        0.24       -4.68     29.32 o 
  -9   3  10      505.66      515.89     54.12 o 
  -8   3  10       98.19       81.48     35.01 o 
  -7   3  10       59.72       38.61     31.04 o 
  -6   3  10       19.89       31.80     29.54 o 
  -5   3  10      279.54      276.85     43.17 o 
  -4   3  10       57.19       45.50     30.86 o 
  -3   3  10      122.22      169.48     45.54 o 
  -2   3  10     1074.91     1036.91     77.54 o 
  -1   3  10       12.07       12.21     35.09 o 
   0   3  10      102.17       78.13     41.08 o 
   1   3  10       44.46       51.41     38.59 o 
   2   3  10     1530.53     1519.99     92.62 o 
   3   3  10      253.22      181.49     51.21 o 
   4   3  10        1.53       14.96     38.47 o 
   5   3  10      107.84      107.81     46.39 o 
   6   3  10      446.47      399.49     63.47 o 
   7   3  10      422.16      429.68     67.21 o 
   8   3  10       17.38       -0.95     41.34 o 
   9   3  10       28.94       33.29     43.75 o 
  10   3  10       14.24       18.80     42.39 o 
  11   3  10      188.22      211.26     57.97 o 
  12   3  10       94.61      146.61     56.42 o 
 -16   4  10     3363.42     3271.27    163.12 o 
 -15   4  10        0.18       14.57     40.11 o 
 -14   4  10      246.18      200.49     52.42 o 
 -13   4  10       40.29       39.55     41.71 o 
 -12   4  10     2853.06     2933.59    123.45 o 
 -11   4  10      139.85      128.91     44.88 o 
 -10   4  10      103.55       55.40     39.85 o 
  -9   4  10      383.65      412.53     59.36 o 
  -8   4  10     2368.20     2489.46     95.71 o 
  -7   4  10      147.97      159.57     39.32 o 
  -6   4  10      417.39      450.59     50.10 o 
  -5   4  10     1809.30     1925.91    123.09 o 
  -4   4  10     2187.50     2090.27     98.06 o 
  -3   4  10      393.84      467.66     58.32 o 
  -2   4  10      755.65      722.38     68.34 o 
  -1   4  10       77.77      104.71     43.21 o 
   0   4  10     1049.24     1151.49     81.70 o 
   1   4  10     2275.01     2216.60    105.76 o 
   2   4  10     1327.76     1458.98     91.96 o 
   3   4  10     3686.78     3426.24    132.67 o 
   4   4  10     1694.21     1636.85     98.38 o 
   5   4  10     1234.83     1202.89     89.96 o 
   6   4  10     1526.37     1567.33     99.64 o 
   7   4  10      567.74      472.38     69.09 o 
   8   4  10      102.03       64.59     47.24 o 
   9   4  10       54.62       57.50     45.87 o 
  10   4  10     1526.91     1508.85    106.20 o 
  11   4  10       86.07       69.27     47.49 o 
 -16   5  10      236.03      260.39     60.08 o 
 -15   5  10       31.87       49.83     44.84 o 
 -14   5  10      228.19      264.57     58.27 o 
 -13   5  10      452.79      469.15     66.71 o 
 -12   5  10       14.29       27.09     39.88 o 
 -11   5  10       57.44       12.08     37.39 o 
 -10   5  10       30.74       11.71     37.65 o 
  -9   5  10      220.51      204.28     50.34 o 
  -8   5  10      507.27      491.20     78.90 o 
  -7   5  10      441.38      431.55     58.76 o 
  -6   5  10      532.81      499.15     60.60 o 
  -5   5  10       34.30       57.51     37.91 o 
  -4   5  10      810.24      845.19     76.72 o 
  -3   5  10      180.69      183.72     72.85 o 
  -2   5  10     1557.21     1628.26    121.08 o 
  -1   5  10       26.48       32.24     38.68 o 
   0   5  10      118.28      148.20     46.84 o 
   1   5  10      104.27       58.74     40.18 o 
   2   5  10      462.30      451.42     62.88 o 
   3   5  10       18.84       20.50     39.60 o 
   4   5  10      752.27      657.00     72.45 o 
   5   5  10      177.38      169.79     51.05 o 
   6   5  10       38.06       42.61     42.25 o 
   7   5  10      293.15      314.52     62.28 o 
   8   5  10        1.28       30.36     43.62 o 
   9   5  10      227.83      221.57     59.51 o 
  10   5  10      102.51      119.23     53.61 o 
 -15   6  10        8.58      -21.79     41.16 o 
 -14   6  10      255.40      272.89     60.00 o 
 -13   6  10      468.34      455.18     68.90 o 
 -12   6  10     3089.52     3138.37    134.01 o 
 -11   6  10       31.55        4.67     40.24 o 
 -10   6  10       86.82       82.15     42.86 o 
  -9   6  10     1992.85     1918.62    103.96 o 
  -8   6  10     3230.60     3015.89    141.58 o 
  -7   6  10      135.58      181.87     47.68 o 
  -6   6  10       49.66       19.83     43.91 o 
  -5   6  10     2071.81     2157.59    124.63 o 
  -4   6  10     3325.47     3321.83    123.88 o 
  -3   6  10      117.80      109.68     41.86 o 
  -2   6  10      760.60      859.27     89.88 o 
  -1   6  10      862.32      886.32     91.44 o 
   0   6  10      765.50      731.64     86.98 o 
   1   6  10      564.37      561.13     81.15 o 
   2   6  10     2236.03     2253.84    110.09 o 
   3   6  10      299.51      352.75     60.26 o 
   4   6  10      784.63      846.09     78.84 o 
   5   6  10      275.60      178.80     53.07 o 
   6   6  10      646.93      728.73     78.89 o 
   7   6  10      696.77      750.32     81.51 o 
   8   6  10      289.97      352.95     66.12 o 
   9   6  10        1.18        6.23     44.44 o 
 -13   7  10      600.80      640.05     78.40 o 
 -12   7  10       23.75      -15.07     39.99 o 
 -11   7  10      235.45      183.56     53.85 o 
 -10   7  10      109.44       88.65     46.07 o 
  -9   7  10      533.66      600.83     71.79 o 
  -8   7  10      698.47      700.86     73.96 o 
  -7   7  10        9.28        2.14     36.39 o 
  -6   7  10      839.88      745.28     87.74 o 
  -5   7  10       28.72       14.81     44.27 o 
  -4   7  10      316.64      374.42     70.12 o 
  -3   7  10      128.99      124.32     61.56 o 
  -2   7  10      703.58      732.05     85.59 o 
  -1   7  10      269.90      353.51     70.86 o 
   0   7  10     1579.83     1695.96    116.46 o 
   1   7  10        1.02      -28.32     41.31 o 
   2   7  10       25.84       16.37     46.23 o 
   3   7  10      211.81      175.59     63.09 o 
   4   7  10     1196.65     1210.42     91.80 o 
   5   7  10      135.05       84.76     47.83 o 
   6   7  10      373.26      394.46     64.93 o 
   7   7  10      151.73      153.17     53.53 o 
   8   7  10       49.26       40.98     45.87 o 
 -11   8  10       46.45       19.78     43.74 o 
 -10   8  10      257.32      234.37     58.03 o 
  -9   8  10      590.90      588.99     73.84 o 
  -8   8  10     1451.54     1380.54     97.31 o 
  -7   8  10       26.40       49.45     51.02 o 
  -6   8  10      437.97      501.57     81.49 o 
  -5   8  10      236.94      212.28     65.80 o 
  -4   8  10      454.79      462.65     78.98 o 
  -3   8  10      496.95      604.35     84.33 o 
  -2   8  10     2917.47     2790.72    190.48 o 
  -1   8  10      402.81      393.51     95.83 o 
   0   8  10      748.01      761.35     96.09 o 
   1   8  10       71.19       29.49     50.70 o 
   2   8  10      701.10      643.02     93.34 o 
   3   8  10      108.24       72.93     53.64 o 
   4   8  10       30.68       20.69     49.10 o 
   5   8  10      183.89      196.01     65.86 o 
   6   8  10     2814.59     2715.80    155.14 o 
  -8   9  10       24.96       -9.87     47.67 o 
  -7   9  10      485.22      500.71     85.59 o 
  -6   9  10      142.81      163.84     63.25 o 
  -5   9  10      237.30      227.63     68.22 o 
  -4   9  10      398.98      409.55     78.69 o 
  -3   9  10       88.21       71.21     53.26 o 
  -2   9  10      463.97      485.30    105.86 o 
  -1   9  10        1.33      -24.11     59.94 o 
   0   9  10     1365.50     1406.77    210.85 o 
   1   9  10        9.79       16.86     64.73 o 
   2   9  10     1779.21     1763.68    125.84 o 
   3   9  10       10.03        2.47     49.60 o 
 -14   1  11      207.95      216.51     64.08 o 
 -13   1  11       98.83      128.21     54.87 o 
 -12   1  11       24.86       37.28     34.74 o 
 -11   1  11     2484.43     2435.00    101.42 o 
 -10   1  11      520.50      480.63     56.35 o 
  -9   1  11       42.58       56.89     34.84 o 
  -8   1  11       10.83       64.99     38.45 o 
  -7   1  11     4823.48     4986.19    151.59 o 
  -6   1  11     2548.46     2532.48    112.70 o 
  -5   1  11      510.32      536.71     65.94 o 
  -4   1  11     1559.04     1793.34    100.27 o 
  -3   1  11     3971.61     4195.40    144.20 o 
  -2   1  11      885.38      911.02     80.16 o 
  -1   1  11       45.45       20.82     40.41 o 
   0   1  11      632.84      700.05     74.34 o 
   1   1  11     1758.93     1709.56    103.35 o 
   2   1  11      936.95      835.36     80.85 o 
   3   1  11     2494.27     2600.84    124.63 o 
   4   1  11     1017.61      955.36    107.65 o 
   5   1  11      408.20      442.30     69.62 o 
   6   1  11      374.15      333.65     65.83 o 
   7   1  11     5166.53     5139.84    177.08 o 
   8   1  11        5.02        3.23     44.10 o 
 -14   2  11        0.92       -9.22     45.06 o 
 -13   2  11       13.77       15.89     40.42 o 
 -12   2  11      990.12      935.10     81.12 o 
 -11   2  11       12.52        6.99     38.02 o 
 -10   2  11       38.84       29.85     34.50 o 
  -9   2  11       85.53       61.46     36.41 o 
  -8   2  11        6.90        8.48     41.70 o 
  -7   2  11        4.86       29.22     46.41 o 
  -6   2  11        0.32      -17.64     43.94 o 
  -5   2  11      106.14      121.02     46.33 o 
  -4   2  11      409.30      452.14     62.12 o 
  -3   2  11      184.38      188.60     51.66 o 
  -2   2  11       35.81       74.72     43.93 o 
  -1   2  11      516.28      567.50     69.85 o 
   0   2  11     1205.85     1188.58     89.24 o 
   1   2  11       17.58       26.55     40.66 o 
   2   2  11      269.38      270.74     59.63 o 
   3   2  11      426.88      385.85     66.50 o 
   4   2  11        8.09      -18.17     41.16 o 
   5   2  11      103.06      134.55     52.61 o 
   6   2  11       44.03       -5.31     42.95 o 
   7   2  11       57.78       40.87     47.74 o 
 -13   3  11      343.99      290.14     60.00 o 
 -12   3  11        7.87       54.41     42.25 o 
 -11   3  11     3598.28     3541.18    137.00 o 
 -10   3  11      210.96      210.28     51.69 o 
  -9   3  11      118.35      107.79     54.34 o 
  -8   3  11      371.26      447.90     61.82 o 
  -7   3  11     4128.01     4332.75    170.38 o 
  -6   3  11        3.91       20.48     47.41 o 
  -5   3  11      466.44      454.99     75.05 o 
  -4   3  11      154.17      167.75     56.95 o 
  -3   3  11      225.44      236.34     54.54 o 
  -2   3  11      103.82      135.91     47.18 o 
  -1   3  11     2046.46     1999.25    106.17 o 
   0   3  11     1171.70     1206.70     89.44 o 
   1   3  11      476.40      508.89     69.85 o 
   2   3  11      855.03      905.98     83.94 o 
   3   3  11      686.11      574.98     73.84 o 
   4   3  11      825.94      824.90     84.44 o 
   5   3  11      130.24      152.57     54.62 o 
   6   3  11      355.13      419.52     70.63 o 
   7   3  11     1531.87     1527.99    107.48 o 
 -12   4  11      511.24      518.81     70.88 o 
 -11   4  11      498.90      493.78     68.58 o 
 -10   4  11       25.16       36.44     41.35 o 
  -9   4  11      102.46      102.22     54.67 o 
  -8   4  11       91.24       70.44     52.49 o 
  -7   4  11       95.35       46.71     39.93 o 
  -6   4  11       11.24       14.73     46.50 o 
  -5   4  11       59.72       23.52     48.29 o 
  -4   4  11       12.69       67.57     52.11 o 
  -3   4  11      726.82      701.17     88.06 o 
  -2   4  11        6.37       31.89     49.26 o 
  -1   4  11      155.87      148.48     50.15 o 
   0   4  11       21.13       15.66     40.37 o 
   1   4  11      152.76      171.75     52.45 o 
   2   4  11       71.53       73.04     47.00 o 
   3   4  11      378.44      341.61     64.21 o 
   4   4  11        1.59       -9.80     39.58 o 
   5   4  11      246.58      239.39     58.79 o 
   6   4  11       82.16       68.75     48.85 o 
 -11   5  11     4053.73     4264.86    154.12 o 
 -10   5  11       54.43       54.62     44.13 o 
  -9   5  11       84.11       77.45     54.44 o 
  -8   5  11      632.60      665.53     87.25 o 
  -7   5  11     1581.87     1659.98    118.31 o 
  -6   5  11      203.80      233.01     86.06 o 
  -5   5  11       55.22       60.53     50.42 o 
  -4   5  11       17.82      138.49     57.72 o 
  -3   5  11     1847.26     2043.73    127.57 o 
  -2   5  11      639.98      674.47     89.68 o 
  -1   5  11      382.37      376.45     75.26 o 
   0   5  11      188.40      250.21     68.11 o 
   1   5  11     2449.65     2430.92    142.99 o 
   2   5  11      725.93      772.14     83.38 o 
   3   5  11      523.61      596.29     74.59 o 
   4   5  11      285.63      303.18     63.74 o 
   5   5  11      276.30      220.42     59.48 o 
  -9   6  11        1.75        0.16     49.40 o 
  -8   6  11      351.55      339.31     73.34 o 
  -7   6  11      140.22       94.96     55.72 o 
  -6   6  11      141.84      121.23     75.76 o 
  -5   6  11      174.31      187.63     82.44 o 
  -4   6  11        5.31       49.29     92.63 o 
  -3   6  11      737.49      798.12     93.78 o 
  -2   6  11       53.52       25.68     50.84 o 
  -1   6  11      391.44      416.20     78.23 o 
   0   6  11       27.21       53.46     53.89 o 
   1   6  11      835.51      941.68    146.66 o 
   2   6  11       61.37       77.39     57.04 o 
   3   6  11      160.69      151.53     63.55 o 
  -5   7  11      219.32      221.75     85.85 o 
  -4   7  11     1343.68     1462.84    153.30 o 
  -3   7  11     1116.04      863.64    128.90 o 
  -2   7  11      901.86      907.45    130.00 o 
  -1   7  11      930.61      989.05    102.97 o 
  -6   0  12     6988.31     6972.40    268.72 o 
  -5   0  12      381.64      355.55     92.50 o 
  -4   0  12       73.29       96.89     73.23 o 
  -3   0  12     2124.17     2167.49    163.88 o 
  -2   0  12     2058.04     2062.43    162.38 o 
  -1   0  12      426.56      475.37    101.57 o 
  -6   1  12      868.84      780.52     94.11 o 
  -5   1  12      153.82      164.17     54.27 o 
  -4   1  12     2255.40     2117.31    114.57 o 
  -3   1  12      283.08      320.05     63.07 o 
  -2   1  12      649.90      508.10     73.27 o 
  -1   1  12      142.90      135.73     51.93 o 
  -4   2  12      111.61      143.41     61.70 o 
  -3   2  12      595.28      665.58     92.71 o 
                                                 
